# Supplementary material for: Ecology and Function of the Transmissible Locus of Stress Tolerance in Escherichia coli and Plant-Associated Enterobacteriaceae
Source: mSystems. 2021 Aug 17;6(4):e00378-21. doi: 10.1128/mSystems.00378-21 (PMC8407380; doi:10.1128/mSystems.00378-21)
Supplement: TABLE S2 [file msystems.00378-21-st002.xlsx]

## Sheet: List of genomes Enterobacterale
accession	gtdb_taxonomy	ncbi_assembly_name	ncbi_organism_name
RS_GCF_000005845.2	d__Bacteria;p__Proteobacteria;c__Gammaproteobacteria;o__Enterobacterales;f__Enterobacteriaceae;g__Escherichia;s__Escherichia flexneri	ASM584v2	Escherichia coli str. K-12 substr. MG1655
RS_GCF_000006665.1	d__Bacteria;p__Proteobacteria;c__Gammaproteobacteria;o__Enterobacterales;f__Enterobacteriaceae;g__Escherichia;s__Escherichia dysenteriae	ASM666v1	Escherichia coli O157:H7 str. EDL933
RS_GCF_000006925.2	d__Bacteria;p__Proteobacteria;c__Gammaproteobacteria;o__Enterobacterales;f__Enterobacteriaceae;g__Escherichia;s__Escherichia flexneri	ASM692v2	Shigella flexneri 2a str. 301
RS_GCF_000006945.2	d__Bacteria;p__Proteobacteria;c__Gammaproteobacteria;o__Enterobacterales;f__Enterobacteriaceae;g__Salmonella;s__Salmonella enterica	ASM694v2	Salmonella enterica subsp. enterica serovar Typhimurium str. LT2
GB_GCA_000007405.1	d__Bacteria;p__Proteobacteria;c__Gammaproteobacteria;o__Enterobacterales;f__Enterobacteriaceae;g__Escherichia;s__Escherichia flexneri	ASM740v1	Shigella flexneri 2a str. 2457T
RS_GCF_000007445.1	d__Bacteria;p__Proteobacteria;c__Gammaproteobacteria;o__Enterobacterales;f__Enterobacteriaceae;g__Escherichia;s__Escherichia coli	ASM744v1	Escherichia coli CFT073
RS_GCF_000007545.1	d__Bacteria;p__Proteobacteria;c__Gammaproteobacteria;o__Enterobacterales;f__Enterobacteriaceae;g__Salmonella;s__Salmonella enterica	ASM754v1	Salmonella enterica subsp. enterica serovar Typhi str. Ty2
RS_GCF_000008105.1	d__Bacteria;p__Proteobacteria;c__Gammaproteobacteria;o__Enterobacterales;f__Enterobacteriaceae;g__Salmonella;s__Salmonella enterica	ASM810v1	Salmonella enterica subsp. enterica serovar Choleraesuis str. SC-B67
RS_GCF_000008865.1	d__Bacteria;p__Proteobacteria;c__Gammaproteobacteria;o__Enterobacterales;f__Enterobacteriaceae;g__Escherichia;s__Escherichia dysenteriae	ASM886v1	Escherichia coli O157:H7 str. Sakai
RS_GCF_000009505.1	d__Bacteria;p__Proteobacteria;c__Gammaproteobacteria;o__Enterobacterales;f__Enterobacteriaceae;g__Salmonella;s__Salmonella enterica	ASM950v1	Salmonella enterica subsp. enterica serovar Enteritidis str. P125109
RS_GCF_000009525.1	d__Bacteria;p__Proteobacteria;c__Gammaproteobacteria;o__Enterobacterales;f__Enterobacteriaceae;g__Salmonella;s__Salmonella enterica	ASM952v1	Salmonella enterica subsp. enterica serovar Gallinarum str. 287/91
RS_GCF_000009565.1	d__Bacteria;p__Proteobacteria;c__Gammaproteobacteria;o__Enterobacterales;f__Enterobacteriaceae;g__Escherichia;s__Escherichia flexneri	ASM956v1	Escherichia coli BL21(DE3)
RS_GCF_000009885.1	d__Bacteria;p__Proteobacteria;c__Gammaproteobacteria;o__Enterobacterales;f__Enterobacteriaceae;g__Klebsiella;s__Klebsiella pneumoniae	ASM988v1	Klebsiella pneumoniae subsp. pneumoniae NTUH-K2044
RS_GCF_000010245.2	d__Bacteria;p__Proteobacteria;c__Gammaproteobacteria;o__Enterobacterales;f__Enterobacteriaceae;g__Escherichia;s__Escherichia flexneri	ASM1024v1	Escherichia coli str. K-12 substr. W3110
RS_GCF_000010385.1	d__Bacteria;p__Proteobacteria;c__Gammaproteobacteria;o__Enterobacterales;f__Enterobacteriaceae;g__Escherichia;s__Escherichia flexneri	ASM1038v1	Escherichia coli SE11
RS_GCF_000010485.1	d__Bacteria;p__Proteobacteria;c__Gammaproteobacteria;o__Enterobacterales;f__Enterobacteriaceae;g__Escherichia;s__Escherichia coli	ASM1048v1	Escherichia coli SE15
RS_GCF_000010745.1	d__Bacteria;p__Proteobacteria;c__Gammaproteobacteria;o__Enterobacterales;f__Enterobacteriaceae;g__Escherichia;s__Escherichia flexneri	ASM1074v1	Escherichia coli O103:H2 str. 12009
RS_GCF_000010765.1	d__Bacteria;p__Proteobacteria;c__Gammaproteobacteria;o__Enterobacterales;f__Enterobacteriaceae;g__Escherichia;s__Escherichia flexneri	ASM1076v1	Escherichia coli O111:H- str. 11128
RS_GCF_000011745.1	d__Bacteria;p__Proteobacteria;c__Gammaproteobacteria;o__Enterobacterales;f__Enterobacteriaceae;g__Blochmannia;s__Blochmannia pennsylvanicus	ASM1174v1	Candidatus Blochmannia pennsylvanicus str. BPEN
RS_GCF_000011885.1	d__Bacteria;p__Proteobacteria;c__Gammaproteobacteria;o__Enterobacterales;f__Enterobacteriaceae;g__Salmonella;s__Salmonella enterica	ASM1188v1	Salmonella enterica subsp. enterica serovar Paratyphi A str. ATCC 9150
RS_GCF_000012005.1	d__Bacteria;p__Proteobacteria;c__Gammaproteobacteria;o__Enterobacterales;f__Enterobacteriaceae;g__Escherichia;s__Escherichia dysenteriae	ASM1200v1	Shigella dysenteriae Sd197
GB_GCA_000012025.1	d__Bacteria;p__Proteobacteria;c__Gammaproteobacteria;o__Enterobacterales;f__Enterobacteriaceae;g__Escherichia;s__Escherichia flexneri	ASM1202v1	Shigella boydii Sb227
RS_GCF_000013265.1	d__Bacteria;p__Proteobacteria;c__Gammaproteobacteria;o__Enterobacterales;f__Enterobacteriaceae;g__Escherichia;s__Escherichia coli	ASM1326v1	Escherichia coli UTI89
RS_GCF_000013305.1	d__Bacteria;p__Proteobacteria;c__Gammaproteobacteria;o__Enterobacterales;f__Enterobacteriaceae;g__Escherichia;s__Escherichia coli	ASM1330v1	Escherichia coli 536
GB_GCA_000013585.1	d__Bacteria;p__Proteobacteria;c__Gammaproteobacteria;o__Enterobacterales;f__Enterobacteriaceae;g__Escherichia;s__Escherichia flexneri	ASM1358v1	Shigella flexneri 5 str. 8401
RS_GCF_000014845.1	d__Bacteria;p__Proteobacteria;c__Gammaproteobacteria;o__Enterobacterales;f__Enterobacteriaceae;g__Escherichia;s__Escherichia coli	ASM1484v1	Escherichia coli APEC O1
RS_GCF_000016045.1	d__Bacteria;p__Proteobacteria;c__Gammaproteobacteria;o__Enterobacterales;f__Enterobacteriaceae;g__Salmonella;s__Salmonella enterica	ASM1604v1	Salmonella enterica subsp. enterica serovar Newport str. SL254
RS_GCF_000016305.1	d__Bacteria;p__Proteobacteria;c__Gammaproteobacteria;o__Enterobacterales;f__Enterobacteriaceae;g__Klebsiella;s__Klebsiella pneumoniae	ASM1630v1	Klebsiella pneumoniae subsp. pneumoniae MGH 78578
RS_GCF_000016325.1	d__Bacteria;p__Proteobacteria;c__Gammaproteobacteria;o__Enterobacterales;f__Enterobacteriaceae;g__Lelliottia;s__Lelliottia sp000016325	ASM1632v1	Enterobacter sp. 638
RS_GCF_000017665.1	d__Bacteria;p__Proteobacteria;c__Gammaproteobacteria;o__Enterobacterales;f__Enterobacteriaceae;g__Cronobacter;s__Cronobacter sakazakii	ASM1766v1	Cronobacter sakazakii ATCC BAA-894
RS_GCF_000017745.1	d__Bacteria;p__Proteobacteria;c__Gammaproteobacteria;o__Enterobacterales;f__Enterobacteriaceae;g__Escherichia;s__Escherichia flexneri	ASM1774v1	Escherichia coli O139:H28 str. E24377A
RS_GCF_000017765.1	d__Bacteria;p__Proteobacteria;c__Gammaproteobacteria;o__Enterobacterales;f__Enterobacteriaceae;g__Escherichia;s__Escherichia flexneri	ASM1776v1	Escherichia coli HS
RS_GCF_000017985.1	d__Bacteria;p__Proteobacteria;c__Gammaproteobacteria;o__Enterobacterales;f__Enterobacteriaceae;g__Escherichia;s__Escherichia flexneri	ASM1798v1	Escherichia coli B str. REL606
RS_GCF_000018045.1	d__Bacteria;p__Proteobacteria;c__Gammaproteobacteria;o__Enterobacterales;f__Enterobacteriaceae;g__Citrobacter_B;s__Citrobacter_B koseri	ASM1804v1	Citrobacter koseri ATCC BAA-895
RS_GCF_000018385.1	d__Bacteria;p__Proteobacteria;c__Gammaproteobacteria;o__Enterobacterales;f__Enterobacteriaceae;g__Salmonella;s__Salmonella enterica	ASM1838v1	Salmonella enterica subsp. enterica serovar Paratyphi C str. RKS4594
RS_GCF_000018625.1	d__Bacteria;p__Proteobacteria;c__Gammaproteobacteria;o__Enterobacterales;f__Enterobacteriaceae;g__Salmonella;s__Salmonella enterica_E	ASM1862v1	Salmonella enterica subsp. arizonae serovar 62:z4,z23:-
RS_GCF_000018705.1	d__Bacteria;p__Proteobacteria;c__Gammaproteobacteria;o__Enterobacterales;f__Enterobacteriaceae;g__Salmonella;s__Salmonella enterica	ASM1870v1	Salmonella enterica subsp. enterica serovar Paratyphi B str. SPB7
RS_GCF_000019385.1	d__Bacteria;p__Proteobacteria;c__Gammaproteobacteria;o__Enterobacterales;f__Enterobacteriaceae;g__Escherichia;s__Escherichia flexneri	ASM1938v1	Escherichia coli ATCC 8739
RS_GCF_000019425.1	d__Bacteria;p__Proteobacteria;c__Gammaproteobacteria;o__Enterobacterales;f__Enterobacteriaceae;g__Escherichia;s__Escherichia flexneri	ASM1942v1	Escherichia coli str. K-12 substr. DH10B
RS_GCF_000019565.1	d__Bacteria;p__Proteobacteria;c__Gammaproteobacteria;o__Enterobacterales;f__Enterobacteriaceae;g__Klebsiella;s__Klebsiella variicola	ASM1956v1	Klebsiella pneumoniae 342
RS_GCF_000019645.1	d__Bacteria;p__Proteobacteria;c__Gammaproteobacteria;o__Enterobacterales;f__Enterobacteriaceae;g__Escherichia;s__Escherichia coli_D	ASM1964v1	Escherichia coli SMS-3-5
GB_GCA_000020185.1	d__Bacteria;p__Proteobacteria;c__Gammaproteobacteria;o__Enterobacterales;f__Enterobacteriaceae;g__Escherichia;s__Escherichia flexneri	ASM2018v1	Shigella boydii CDC 3083-94
RS_GCF_000020705.1	d__Bacteria;p__Proteobacteria;c__Gammaproteobacteria;o__Enterobacterales;f__Enterobacteriaceae;g__Salmonella;s__Salmonella enterica	ASM2070v1	Salmonella enterica subsp. enterica serovar Heidelberg str. SL476
RS_GCF_000020745.1	d__Bacteria;p__Proteobacteria;c__Gammaproteobacteria;o__Enterobacterales;f__Enterobacteriaceae;g__Salmonella;s__Salmonella enterica	ASM2074v1	Salmonella enterica subsp. enterica serovar Schwarzengrund str. CVM19633
RS_GCF_000020885.1	d__Bacteria;p__Proteobacteria;c__Gammaproteobacteria;o__Enterobacterales;f__Enterobacteriaceae;g__Salmonella;s__Salmonella enterica	ASM2088v1	Salmonella enterica subsp. enterica serovar Agona str. SL483
RS_GCF_000020925.1	d__Bacteria;p__Proteobacteria;c__Gammaproteobacteria;o__Enterobacterales;f__Enterobacteriaceae;g__Salmonella;s__Salmonella enterica	ASM2092v1	Salmonella enterica subsp. enterica serovar Dublin str. CT_02021853
RS_GCF_000021125.1	d__Bacteria;p__Proteobacteria;c__Gammaproteobacteria;o__Enterobacterales;f__Enterobacteriaceae;g__Escherichia;s__Escherichia dysenteriae	ASM2112v1	Escherichia coli O157:H7 str. EC4115
RS_GCF_000021705.1	d__Bacteria;p__Proteobacteria;c__Gammaproteobacteria;o__Enterobacterales;f__Enterobacteriaceae;g__Hamiltonella;s__Hamiltonella defensa	ASM2170v1	Candidatus Hamiltonella defensa 5AT (Acyrthosiphon pisum)
RS_GCF_000022165.1	d__Bacteria;p__Proteobacteria;c__Gammaproteobacteria;o__Enterobacterales;f__Enterobacteriaceae;g__Salmonella;s__Salmonella enterica	ASM2216v1	Salmonella enterica subsp. enterica serovar Typhimurium str. 14028S
RS_GCF_000022225.1	d__Bacteria;p__Proteobacteria;c__Gammaproteobacteria;o__Enterobacterales;f__Enterobacteriaceae;g__Escherichia;s__Escherichia dysenteriae	ASM2222v1	Escherichia coli O157:H7 str. TW14359
GB_GCA_000022245.1	d__Bacteria;p__Proteobacteria;c__Gammaproteobacteria;o__Enterobacterales;f__Enterobacteriaceae;g__Escherichia;s__Escherichia flexneri	ASM2224v1	Shigella flexneri 2002017
RS_GCF_000022345.1	d__Bacteria;p__Proteobacteria;c__Gammaproteobacteria;o__Enterobacterales;f__Enterobacteriaceae;g__Escherichia;s__Escherichia flexneri	ASM2234v1	Escherichia coli BW2952
RS_GCF_000022665.1	d__Bacteria;p__Proteobacteria;c__Gammaproteobacteria;o__Enterobacterales;f__Enterobacteriaceae;g__Escherichia;s__Escherichia flexneri	ASM2266v1	Escherichia coli BL21(DE3)
RS_GCF_000023365.1	d__Bacteria;p__Proteobacteria;c__Gammaproteobacteria;o__Enterobacterales;f__Enterobacteriaceae;g__Escherichia;s__Escherichia flexneri	ASM2336v1	Escherichia coli DH1
RS_GCF_000023665.1	d__Bacteria;p__Proteobacteria;c__Gammaproteobacteria;o__Enterobacterales;f__Enterobacteriaceae;g__Escherichia;s__Escherichia flexneri	ASM2366v1	Escherichia coli 'BL21-Gold(DE3)pLysS AG'
RS_GCF_000025165.1	d__Bacteria;p__Proteobacteria;c__Gammaproteobacteria;o__Enterobacterales;f__Enterobacteriaceae;g__Escherichia;s__Escherichia dysenteriae	ASM2516v1	Escherichia coli O55:H7 str. CB9615
RS_GCF_000025465.1	d__Bacteria;p__Proteobacteria;c__Gammaproteobacteria;o__Enterobacterales;f__Enterobacteriaceae;g__Klebsiella;s__Klebsiella variicola	ASM2546v1	Klebsiella variicola At-22
RS_GCF_000025565.1	d__Bacteria;p__Proteobacteria;c__Gammaproteobacteria;o__Enterobacterales;f__Enterobacteriaceae;g__Enterobacter;s__Enterobacter cloacae	ASM2556v1	Enterobacter cloacae subsp. cloacae ATCC 13047
RS_GCF_000025745.1	d__Bacteria;p__Proteobacteria;c__Gammaproteobacteria;o__Enterobacterales;f__Enterobacteriaceae;g__Escherichia;s__Escherichia coli	ASM2574v1	Escherichia coli IHE3034
RS_GCF_000026225.1	d__Bacteria;p__Proteobacteria;c__Gammaproteobacteria;o__Enterobacterales;f__Enterobacteriaceae;g__Escherichia;s__Escherichia fergusonii	ASM2622v1	Escherichia fergusonii ATCC 35469
RS_GCF_000026245.1	d__Bacteria;p__Proteobacteria;c__Gammaproteobacteria;o__Enterobacterales;f__Enterobacteriaceae;g__Escherichia;s__Escherichia flexneri	ASM2624v1	Escherichia coli 55989
RS_GCF_000026265.1	d__Bacteria;p__Proteobacteria;c__Gammaproteobacteria;o__Enterobacterales;f__Enterobacteriaceae;g__Escherichia;s__Escherichia flexneri	ASM2626v1	Escherichia coli IAI1
RS_GCF_000026285.1	d__Bacteria;p__Proteobacteria;c__Gammaproteobacteria;o__Enterobacterales;f__Enterobacteriaceae;g__Escherichia;s__Escherichia coli	ASM2628v2	Escherichia coli S88
RS_GCF_000026305.1	d__Bacteria;p__Proteobacteria;c__Gammaproteobacteria;o__Enterobacterales;f__Enterobacteriaceae;g__Escherichia;s__Escherichia coli	ASM2630v1	Escherichia coli ED1a
RS_GCF_000026325.1	d__Bacteria;p__Proteobacteria;c__Gammaproteobacteria;o__Enterobacterales;f__Enterobacteriaceae;g__Escherichia;s__Escherichia coli_D	ASM2632v2	Escherichia coli UMN026
RS_GCF_000026345.1	d__Bacteria;p__Proteobacteria;c__Gammaproteobacteria;o__Enterobacterales;f__Enterobacteriaceae;g__Escherichia;s__Escherichia coli_D	ASM2634v1	Escherichia coli IAI39
RS_GCF_000026545.1	d__Bacteria;p__Proteobacteria;c__Gammaproteobacteria;o__Enterobacterales;f__Enterobacteriaceae;g__Escherichia;s__Escherichia coli	ASM2654v1	Escherichia coli O127:H6 str. E2348/69
RS_GCF_000026565.1	d__Bacteria;p__Proteobacteria;c__Gammaproteobacteria;o__Enterobacterales;f__Enterobacteriaceae;g__Salmonella;s__Salmonella enterica	ASM2656v1	Salmonella enterica subsp. enterica serovar Paratyphi A str. AKU_12601
RS_GCF_000027025.1	d__Bacteria;p__Proteobacteria;c__Gammaproteobacteria;o__Enterobacterales;f__Enterobacteriaceae;g__Salmonella;s__Salmonella enterica	ASM2702v1	Salmonella enterica subsp. enterica serovar Typhimurium str. D23580
RS_GCF_000027065.2	d__Bacteria;p__Proteobacteria;c__Gammaproteobacteria;o__Enterobacterales;f__Enterobacteriaceae;g__Cronobacter;s__Cronobacter turicensis	ASM2706v1	Cronobacter turicensis z3032
RS_GCF_000027085.1	d__Bacteria;p__Proteobacteria;c__Gammaproteobacteria;o__Enterobacterales;f__Enterobacteriaceae;g__Citrobacter_A;s__Citrobacter_A rodentium	ASM2708v1	Citrobacter rodentium ICC168
RS_GCF_000027125.1	d__Bacteria;p__Proteobacteria;c__Gammaproteobacteria;o__Enterobacterales;f__Enterobacteriaceae;g__Escherichia;s__Escherichia coli_D	ASM2712v1	Escherichia coli 042
RS_GCF_000043285.1	d__Bacteria;p__Proteobacteria;c__Gammaproteobacteria;o__Enterobacterales;f__Enterobacteriaceae;g__Blochmannia;s__Blochmannia floridanus	ASM4328v1	Candidatus Blochmannia floridanus
RS_GCF_000091005.1	d__Bacteria;p__Proteobacteria;c__Gammaproteobacteria;o__Enterobacterales;f__Enterobacteriaceae;g__Escherichia;s__Escherichia flexneri	ASM9100v1	Escherichia coli O26:H11 str. 11368
GB_GCA_000092525.1	d__Bacteria;p__Proteobacteria;c__Gammaproteobacteria;o__Enterobacterales;f__Enterobacteriaceae;g__Escherichia;s__Escherichia flexneri	ASM9252v1	Shigella sonnei Ss046
RS_GCF_000093065.1	d__Bacteria;p__Proteobacteria;c__Gammaproteobacteria;o__Enterobacterales;f__Enterobacteriaceae;g__Riesia;s__Riesia pediculicola	ASM9306v1	Candidatus Riesia pediculicola USDA
RS_GCF_000143625.1	d__Bacteria;p__Proteobacteria;c__Gammaproteobacteria;o__Enterobacterales;f__Enterobacteriaceae;g__Regiella;s__Regiella insecticola	ASM14362v1	Candidatus Regiella insecticola LSR1
RS_GCF_000146735.1	d__Bacteria;p__Proteobacteria;c__Gammaproteobacteria;o__Enterobacterales;f__Enterobacteriaceae;g__Escherichia;s__Escherichia flexneri	ASM14673v1	Escherichia coli str. K-12 substr. MG1655star
RS_GCF_000147755.1	d__Bacteria;p__Proteobacteria;c__Gammaproteobacteria;o__Enterobacterales;f__Enterobacteriaceae;g__Escherichia;s__Escherichia flexneri	ASM14775v1	Escherichia coli W
RS_GCF_000147855.2	d__Bacteria;p__Proteobacteria;c__Gammaproteobacteria;o__Enterobacterales;f__Enterobacteriaceae;g__Escherichia;s__Escherichia flexneri	ASM14785v3	Escherichia coli KO11FL
RS_GCF_000148365.1	d__Bacteria;p__Proteobacteria;c__Gammaproteobacteria;o__Enterobacterales;f__Enterobacteriaceae;g__Escherichia;s__Escherichia coli	ASM14836v1	Escherichia coli ABU 83972
RS_GCF_000148605.1	d__Bacteria;p__Proteobacteria;c__Gammaproteobacteria;o__Enterobacterales;f__Enterobacteriaceae;g__Escherichia;s__Escherichia coli	ASM14860v1	Escherichia coli UM146
GB_GCA_000155005.1	d__Bacteria;p__Proteobacteria;c__Gammaproteobacteria;o__Enterobacterales;f__Enterobacteriaceae;g__Escherichia;s__Escherichia dysenteriae	ASM15500v1	Escherichia coli O157:H7 str. EC4024
RS_GCF_000155105.1	d__Bacteria;p__Proteobacteria;c__Gammaproteobacteria;o__Enterobacterales;f__Enterobacteriaceae;g__Escherichia;s__Escherichia albertii	ASM15510v1	Escherichia albertii TW07627
RS_GCF_000155125.1	d__Bacteria;p__Proteobacteria;c__Gammaproteobacteria;o__Enterobacterales;f__Enterobacteriaceae;g__Escherichia;s__Escherichia dysenteriae	ASM15512v1	Escherichia coli O157:H7 str. TW14588
RS_GCF_000155975.1	d__Bacteria;p__Proteobacteria;c__Gammaproteobacteria;o__Enterobacterales;f__Enterobacteriaceae;g__Citrobacter;s__Citrobacter portucalensis_A	ASM15597v1	Citrobacter youngae ATCC 29220
RS_GCF_000155995.1	d__Bacteria;p__Proteobacteria;c__Gammaproteobacteria;o__Enterobacterales;f__Enterobacteriaceae;g__Enterobacter;s__Enterobacter cancerogenus	ASM15599v1	Enterobacter cancerogenus ATCC 35316
RS_GCF_000157115.2	d__Bacteria;p__Proteobacteria;c__Gammaproteobacteria;o__Enterobacterales;f__Enterobacteriaceae;g__Escherichia;s__Escherichia coli	Escherichia_sp_3_2_53FAA_V2	Escherichia coli
RS_GCF_000158355.2	d__Bacteria;p__Proteobacteria;c__Gammaproteobacteria;o__Enterobacterales;f__Enterobacteriaceae;g__Citrobacter;s__Citrobacter portucalensis	Citrobacter_sp_30_2_V2	Citrobacter portucalensis
RS_GCF_000158395.1	d__Bacteria;p__Proteobacteria;c__Gammaproteobacteria;o__Enterobacterales;f__Enterobacteriaceae;g__Escherichia;s__Escherichia flexneri	ASM15839v1	Escherichia coli D9
RS_GCF_000158415.2	d__Bacteria;p__Proteobacteria;c__Gammaproteobacteria;o__Enterobacterales;f__Enterobacteriaceae;g__Escherichia;s__Escherichia flexneri	Escherichia_sp_4_1_40B_V2	Escherichia sp. 4_1_40B
RS_GCF_000159295.1	d__Bacteria;p__Proteobacteria;c__Gammaproteobacteria;o__Enterobacterales;f__Enterobacteriaceae;g__Escherichia;s__Escherichia coli	ASM15929v1	Escherichia coli 83972
RS_GCF_000159895.2	d__Bacteria;p__Proteobacteria;c__Gammaproteobacteria;o__Enterobacterales;f__Enterobacteriaceae;g__Escherichia;s__Escherichia flexneri	Escherichia_sp_1_1_43_V2	Escherichia sp. 1_1_43
RS_GCF_000163075.1	d__Bacteria;p__Proteobacteria;c__Gammaproteobacteria;o__Enterobacterales;f__Enterobacteriaceae;g__Klebsiella;s__Klebsiella variicola	ASM16307v1	Klebsiella variicola
RS_GCF_000163155.1	d__Bacteria;p__Proteobacteria;c__Gammaproteobacteria;o__Enterobacterales;f__Enterobacteriaceae;g__Escherichia;s__Escherichia flexneri	ASM16315v1	Escherichia coli B088
RS_GCF_000163175.1	d__Bacteria;p__Proteobacteria;c__Gammaproteobacteria;o__Enterobacterales;f__Enterobacteriaceae;g__Escherichia;s__Escherichia dysenteriae	ASM16317v1	Escherichia coli B185
RS_GCF_000163195.1	d__Bacteria;p__Proteobacteria;c__Gammaproteobacteria;o__Enterobacterales;f__Enterobacteriaceae;g__Escherichia;s__Escherichia coli_D	ASM16319v1	Escherichia coli B354
RS_GCF_000163215.1	d__Bacteria;p__Proteobacteria;c__Gammaproteobacteria;o__Enterobacterales;f__Enterobacteriaceae;g__Escherichia;s__Escherichia coli_D	ASM16321v1	Escherichia coli FVEC1302
RS_GCF_000163235.1	d__Bacteria;p__Proteobacteria;c__Gammaproteobacteria;o__Enterobacterales;f__Enterobacteriaceae;g__Escherichia;s__Escherichia coli_D	ASM16323v1	Escherichia coli FVEC1412
RS_GCF_000163455.1	d__Bacteria;p__Proteobacteria;c__Gammaproteobacteria;o__Enterobacterales;f__Enterobacteriaceae;g__Klebsiella;s__Klebsiella pneumoniae	ASM16345v1	Klebsiella pneumoniae subsp. rhinoscleromatis ATCC 13884
RS_GCF_000164195.1	d__Bacteria;p__Proteobacteria;c__Gammaproteobacteria;o__Enterobacterales;f__Enterobacteriaceae;g__Escherichia;s__Escherichia coli_D	ASM16419v1	Escherichia coli MS 198-1
RS_GCF_000164215.1	d__Bacteria;p__Proteobacteria;c__Gammaproteobacteria;o__Enterobacterales;f__Enterobacteriaceae;g__Escherichia;s__Escherichia flexneri	ASM16421v1	Escherichia coli MS 84-1
RS_GCF_000164235.1	d__Bacteria;p__Proteobacteria;c__Gammaproteobacteria;o__Enterobacterales;f__Enterobacteriaceae;g__Escherichia;s__Escherichia flexneri	ASM16423v1	Escherichia coli MS 115-1
RS_GCF_000164255.1	d__Bacteria;p__Proteobacteria;c__Gammaproteobacteria;o__Enterobacterales;f__Enterobacteriaceae;g__Escherichia;s__Escherichia flexneri	ASM16425v1	Escherichia coli MS 182-1
RS_GCF_000164275.1	d__Bacteria;p__Proteobacteria;c__Gammaproteobacteria;o__Enterobacterales;f__Enterobacteriaceae;g__Escherichia;s__Escherichia flexneri	ASM16427v1	Escherichia coli MS 146-1
RS_GCF_000164295.1	d__Bacteria;p__Proteobacteria;c__Gammaproteobacteria;o__Enterobacterales;f__Enterobacteriaceae;g__Escherichia;s__Escherichia coli	ASM16429v1	Escherichia coli MS 45-1
RS_GCF_000164315.1	d__Bacteria;p__Proteobacteria;c__Gammaproteobacteria;o__Enterobacterales;f__Enterobacteriaceae;g__Escherichia;s__Escherichia coli_D	ASM16431v1	Escherichia coli MS 69-1
RS_GCF_000164335.1	d__Bacteria;p__Proteobacteria;c__Gammaproteobacteria;o__Enterobacterales;f__Enterobacteriaceae;g__Escherichia;s__Escherichia flexneri	ASM16433v1	Escherichia coli MS 187-1
RS_GCF_000164355.1	d__Bacteria;p__Proteobacteria;c__Gammaproteobacteria;o__Enterobacterales;f__Enterobacteriaceae;g__Escherichia;s__Escherichia coli_D	ASM16435v1	Escherichia coli MS 21-1
RS_GCF_000164375.1	d__Bacteria;p__Proteobacteria;c__Gammaproteobacteria;o__Enterobacterales;f__Enterobacteriaceae;g__Escherichia;s__Escherichia flexneri	ASM16437v1	Escherichia coli MS 117-3
RS_GCF_000164415.1	d__Bacteria;p__Proteobacteria;c__Gammaproteobacteria;o__Enterobacterales;f__Enterobacteriaceae;g__Escherichia;s__Escherichia coli	ASM16441v1	Escherichia coli MS 110-3
RS_GCF_000164435.1	d__Bacteria;p__Proteobacteria;c__Gammaproteobacteria;o__Enterobacterales;f__Enterobacteriaceae;g__Escherichia;s__Escherichia coli	ASM16443v1	Escherichia coli MS 153-1
RS_GCF_000164455.1	d__Bacteria;p__Proteobacteria;c__Gammaproteobacteria;o__Enterobacterales;f__Enterobacteriaceae;g__Escherichia;s__Escherichia flexneri	ASM16445v1	Escherichia coli MS 78-1
RS_GCF_000164475.1	d__Bacteria;p__Proteobacteria;c__Gammaproteobacteria;o__Enterobacterales;f__Enterobacteriaceae;g__Escherichia;s__Escherichia flexneri	ASM16447v1	Escherichia coli MS 116-1
RS_GCF_000164495.1	d__Bacteria;p__Proteobacteria;c__Gammaproteobacteria;o__Enterobacterales;f__Enterobacteriaceae;g__Escherichia;s__Escherichia coli	ASM16449v1	Escherichia coli MS 16-3
RS_GCF_000164515.1	d__Bacteria;p__Proteobacteria;c__Gammaproteobacteria;o__Enterobacterales;f__Enterobacteriaceae;g__Escherichia;s__Escherichia flexneri	ASM16451v1	Escherichia coli MS 175-1
RS_GCF_000164535.1	d__Bacteria;p__Proteobacteria;c__Gammaproteobacteria;o__Enterobacterales;f__Enterobacteriaceae;g__Escherichia;s__Escherichia coli	ASM16453v1	Escherichia coli MS 200-1
RS_GCF_000164555.1	d__Bacteria;p__Proteobacteria;c__Gammaproteobacteria;o__Enterobacterales;f__Enterobacteriaceae;g__Escherichia;s__Escherichia flexneri	ASM16455v1	Escherichia coli MS 196-1
RS_GCF_000164575.1	d__Bacteria;p__Proteobacteria;c__Gammaproteobacteria;o__Enterobacterales;f__Enterobacteriaceae;g__Escherichia;s__Escherichia coli	ASM16457v1	Escherichia coli MS 185-1
RS_GCF_000164595.1	d__Bacteria;p__Proteobacteria;c__Gammaproteobacteria;o__Enterobacterales;f__Enterobacteriaceae;g__Escherichia;s__Escherichia coli	ASM16459v1	Escherichia coli MS 60-1
RS_GCF_000164615.1	d__Bacteria;p__Proteobacteria;c__Gammaproteobacteria;o__Enterobacterales;f__Enterobacteriaceae;g__Escherichia;s__Escherichia coli	ASM16461v1	Escherichia coli MS 57-2
RS_GCF_000164865.1	d__Bacteria;p__Proteobacteria;c__Gammaproteobacteria;o__Enterobacterales;f__Enterobacteriaceae;g__Enterobacter_B;s__Enterobacter_B lignolyticus	ASM16486v1	[Enterobacter] lignolyticus SCF1
GB_GCA_000164925.2	d__Bacteria;p__Proteobacteria;c__Gammaproteobacteria;o__Enterobacterales;f__Enterobacteriaceae;g__Escherichia;s__Escherichia dysenteriae	ASM16492v1	Shigella dysenteriae 1617
GB_GCA_000165655.2	d__Bacteria;p__Proteobacteria;c__Gammaproteobacteria;o__Enterobacterales;f__Enterobacteriaceae;g__Escherichia;s__Escherichia flexneri	ASM16565v1	Escherichia coli 1827-70
RS_GCF_000166535.2	d__Bacteria;p__Proteobacteria;c__Gammaproteobacteria;o__Enterobacterales;f__Enterobacteriaceae;g__Escherichia;s__Escherichia flexneri	ASM16653v3	Escherichia coli TW10598
RS_GCF_000166555.1	d__Bacteria;p__Proteobacteria;c__Gammaproteobacteria;o__Enterobacterales;f__Enterobacteriaceae;g__Escherichia;s__Escherichia flexneri	ASM16655v2	Escherichia coli TW10722
RS_GCF_000166575.1	d__Bacteria;p__Proteobacteria;c__Gammaproteobacteria;o__Enterobacterales;f__Enterobacteriaceae;g__Escherichia;s__Escherichia flexneri	ASM16657v2	Escherichia coli TW10828
RS_GCF_000166595.1	d__Bacteria;p__Proteobacteria;c__Gammaproteobacteria;o__Enterobacterales;f__Enterobacteriaceae;g__Escherichia;s__Escherichia flexneri	ASM16659v2	Escherichia coli TW11681
RS_GCF_000166615.1	d__Bacteria;p__Proteobacteria;c__Gammaproteobacteria;o__Enterobacterales;f__Enterobacteriaceae;g__Escherichia;s__Escherichia flexneri	ASM16661v2	Escherichia coli TW14425
RS_GCF_000167815.1	d__Bacteria;p__Proteobacteria;c__Gammaproteobacteria;o__Enterobacterales;f__Enterobacteriaceae;g__Escherichia;s__Escherichia flexneri	ASM16781v1	Escherichia coli B7A
RS_GCF_000167835.1	d__Bacteria;p__Proteobacteria;c__Gammaproteobacteria;o__Enterobacterales;f__Enterobacteriaceae;g__Escherichia;s__Escherichia coli	ASM16783v1	Escherichia coli F11
RS_GCF_000167855.1	d__Bacteria;p__Proteobacteria;c__Gammaproteobacteria;o__Enterobacterales;f__Enterobacteriaceae;g__Escherichia;s__Escherichia flexneri	ASM16785v1	Escherichia coli E22
RS_GCF_000167875.1	d__Bacteria;p__Proteobacteria;c__Gammaproteobacteria;o__Enterobacterales;f__Enterobacteriaceae;g__Escherichia;s__Escherichia flexneri	ASM16787v1	Escherichia coli E110019
RS_GCF_000167895.3	d__Bacteria;p__Proteobacteria;c__Gammaproteobacteria;o__Enterobacterales;f__Enterobacteriaceae;g__Escherichia;s__Escherichia flexneri	ASM16789v3	Escherichia coli B171
RS_GCF_000167915.2	d__Bacteria;p__Proteobacteria;c__Gammaproteobacteria;o__Enterobacterales;f__Enterobacteriaceae;g__Escherichia;s__Escherichia flexneri	ASM16791v2	Escherichia coli 53638
GB_GCA_000168075.1	d__Bacteria;p__Proteobacteria;c__Gammaproteobacteria;o__Enterobacterales;f__Enterobacteriaceae;g__Escherichia;s__Escherichia flexneri	ASM16807v1	Shigella dysenteriae 1012
RS_GCF_000168095.1	d__Bacteria;p__Proteobacteria;c__Gammaproteobacteria;o__Enterobacterales;f__Enterobacteriaceae;g__Escherichia;s__Escherichia flexneri	ASM16809v1	Escherichia coli 101-1
RS_GCF_000170195.2	d__Bacteria;p__Proteobacteria;c__Gammaproteobacteria;o__Enterobacterales;f__Enterobacteriaceae;g__Salmonella;s__Salmonella enterica	ASM17019v2	Salmonella enterica subsp. enterica serovar Kentucky str. CVM29188
RS_GCF_000170215.1	d__Bacteria;p__Proteobacteria;c__Gammaproteobacteria;o__Enterobacterales;f__Enterobacteriaceae;g__Salmonella;s__Salmonella enterica	ASM17021v1	Salmonella enterica subsp. enterica serovar Saintpaul str. SARA23
RS_GCF_000170235.1	d__Bacteria;p__Proteobacteria;c__Gammaproteobacteria;o__Enterobacterales;f__Enterobacteriaceae;g__Salmonella;s__Salmonella enterica	ASM17023v1	Salmonella enterica subsp. enterica serovar Saintpaul str. SARA29
RS_GCF_000170255.1	d__Bacteria;p__Proteobacteria;c__Gammaproteobacteria;o__Enterobacterales;f__Enterobacteriaceae;g__Salmonella;s__Salmonella enterica	ASM17025v1	Salmonella enterica subsp. enterica serovar 4,[5],12:i:- str. CVM23701
RS_GCF_000171255.1	d__Bacteria;p__Proteobacteria;c__Gammaproteobacteria;o__Enterobacterales;f__Enterobacteriaceae;g__Salmonella;s__Salmonella enterica	ASM17125v1	Salmonella enterica subsp. enterica serovar Javiana str. GA_MM04042433
RS_GCF_000171275.1	d__Bacteria;p__Proteobacteria;c__Gammaproteobacteria;o__Enterobacterales;f__Enterobacteriaceae;g__Salmonella;s__Salmonella enterica	ASM17127v1	Salmonella enterica subsp. enterica serovar Kentucky str. CDC 191
RS_GCF_000171295.1	d__Bacteria;p__Proteobacteria;c__Gammaproteobacteria;o__Enterobacterales;f__Enterobacteriaceae;g__Salmonella;s__Salmonella enterica	ASM17129v1	Salmonella enterica subsp. enterica serovar Schwarzengrund str. SL480
RS_GCF_000171315.1	d__Bacteria;p__Proteobacteria;c__Gammaproteobacteria;o__Enterobacterales;f__Enterobacteriaceae;g__Salmonella;s__Salmonella enterica	ASM17131v1	Salmonella enterica subsp. enterica serovar Heidelberg str. SL486
RS_GCF_000171415.1	d__Bacteria;p__Proteobacteria;c__Gammaproteobacteria;o__Enterobacterales;f__Enterobacteriaceae;g__Salmonella;s__Salmonella enterica	ASM17141v1	Salmonella enterica subsp. enterica serovar Newport str. SL317
RS_GCF_000171495.1	d__Bacteria;p__Proteobacteria;c__Gammaproteobacteria;o__Enterobacterales;f__Enterobacteriaceae;g__Salmonella;s__Salmonella enterica	ASM17149v1	Salmonella enterica subsp. enterica serovar Weltevreden str. HI_N05-537
RS_GCF_000171515.1	d__Bacteria;p__Proteobacteria;c__Gammaproteobacteria;o__Enterobacterales;f__Enterobacteriaceae;g__Salmonella;s__Salmonella enterica	ASM17151v1	Salmonella enterica subsp. enterica serovar Hadar str. RI_05P066
RS_GCF_000171535.2	d__Bacteria;p__Proteobacteria;c__Gammaproteobacteria;o__Enterobacterales;f__Enterobacteriaceae;g__Salmonella;s__Salmonella enterica	ASM17153v2	Salmonella enterica subsp. enterica serovar Virchow str. SL491
RS_GCF_000171915.1	d__Bacteria;p__Proteobacteria;c__Gammaproteobacteria;o__Enterobacterales;f__Enterobacteriaceae;g__Escherichia;s__Escherichia dysenteriae	ASM17191v1	Escherichia coli O157:H7 str. EC4196
RS_GCF_000171935.1	d__Bacteria;p__Proteobacteria;c__Gammaproteobacteria;o__Enterobacterales;f__Enterobacteriaceae;g__Escherichia;s__Escherichia dysenteriae	ASM17193v1	Escherichia coli O157:H7 str. EC4113
RS_GCF_000171955.1	d__Bacteria;p__Proteobacteria;c__Gammaproteobacteria;o__Enterobacterales;f__Enterobacteriaceae;g__Escherichia;s__Escherichia dysenteriae	ASM17195v1	Escherichia coli O157:H7 str. EC4076
RS_GCF_000171975.1	d__Bacteria;p__Proteobacteria;c__Gammaproteobacteria;o__Enterobacterales;f__Enterobacteriaceae;g__Escherichia;s__Escherichia dysenteriae	ASM17197v1	Escherichia coli O157:H7 str. EC4401
RS_GCF_000171995.1	d__Bacteria;p__Proteobacteria;c__Gammaproteobacteria;o__Enterobacterales;f__Enterobacteriaceae;g__Escherichia;s__Escherichia dysenteriae	ASM17199v1	Escherichia coli O157:H7 str. EC4486
RS_GCF_000172015.1	d__Bacteria;p__Proteobacteria;c__Gammaproteobacteria;o__Enterobacterales;f__Enterobacteriaceae;g__Escherichia;s__Escherichia dysenteriae	ASM17201v1	Escherichia coli O157:H7 str. EC4501
RS_GCF_000172035.1	d__Bacteria;p__Proteobacteria;c__Gammaproteobacteria;o__Enterobacterales;f__Enterobacteriaceae;g__Escherichia;s__Escherichia dysenteriae	ASM17203v1	Escherichia coli O157:H7 str. EC869
RS_GCF_000172055.1	d__Bacteria;p__Proteobacteria;c__Gammaproteobacteria;o__Enterobacterales;f__Enterobacteriaceae;g__Escherichia;s__Escherichia dysenteriae	ASM17205v1	Escherichia coli O157:H7 str. EC508
RS_GCF_000173695.1	d__Bacteria;p__Proteobacteria;c__Gammaproteobacteria;o__Enterobacterales;f__Enterobacteriaceae;g__Salmonella;s__Salmonella enterica	ASM17369v1	Salmonella enterica subsp. enterica serovar Tennessee str. CDC07-0191
RS_GCF_000175735.1	d__Bacteria;p__Proteobacteria;c__Gammaproteobacteria;o__Enterobacterales;f__Enterobacteriaceae;g__Escherichia;s__Escherichia dysenteriae	ASM17573v1	Escherichia coli O157:H7 str. FRIK966
RS_GCF_000175755.1	d__Bacteria;p__Proteobacteria;c__Gammaproteobacteria;o__Enterobacterales;f__Enterobacteriaceae;g__Escherichia;s__Escherichia dysenteriae	ASM17575v1	Escherichia coli O157:H7 str. FRIK2000
RS_GCF_000176535.2	d__Bacteria;p__Proteobacteria;c__Gammaproteobacteria;o__Enterobacterales;f__Enterobacteriaceae;g__Escherichia;s__Escherichia flexneri	ASM17653v2	Escherichia coli H736
RS_GCF_000176555.2	d__Bacteria;p__Proteobacteria;c__Gammaproteobacteria;o__Enterobacterales;f__Enterobacteriaceae;g__Escherichia;s__Escherichia coli	ASM17655v2	Escherichia coli M605
RS_GCF_000176575.2	d__Bacteria;p__Proteobacteria;c__Gammaproteobacteria;o__Enterobacterales;f__Enterobacteriaceae;g__Escherichia;s__Escherichia dysenteriae	ASM17657v2	Escherichia coli M718
RS_GCF_000176595.2	d__Bacteria;p__Proteobacteria;c__Gammaproteobacteria;o__Enterobacterales;f__Enterobacteriaceae;g__Escherichia;s__Escherichia coli	ASM17659v2	Escherichia coli TA206
RS_GCF_000176615.2	d__Bacteria;p__Proteobacteria;c__Gammaproteobacteria;o__Enterobacterales;f__Enterobacteriaceae;g__Escherichia;s__Escherichia coli_D	ASM17661v2	Escherichia coli TA143
GB_GCA_000176635.2	d__Bacteria;p__Proteobacteria;c__Gammaproteobacteria;o__Enterobacterales;f__Enterobacteriaceae;g__Escherichia;s__Escherichia flexneri	ASM17663v2	Escherichia coli TA271
GB_GCA_000176655.2	d__Bacteria;p__Proteobacteria;c__Gammaproteobacteria;o__Enterobacterales;f__Enterobacteriaceae;g__Escherichia;s__Escherichia coli_D	ASM17665v2	Escherichia coli TA280
RS_GCF_000176675.2	d__Bacteria;p__Proteobacteria;c__Gammaproteobacteria;o__Enterobacterales;f__Enterobacteriaceae;g__Escherichia;s__Escherichia flexneri	ASM17667v2	Escherichia coli H591
RS_GCF_000176695.2	d__Bacteria;p__Proteobacteria;c__Gammaproteobacteria;o__Enterobacterales;f__Enterobacteriaceae;g__Escherichia;s__Escherichia coli	ASM17669v2	Escherichia coli H299
RS_GCF_000178315.1	d__Bacteria;p__Proteobacteria;c__Gammaproteobacteria;o__Enterobacterales;f__Enterobacteriaceae;g__Escherichia;s__Escherichia dysenteriae	ASM17831v1	Escherichia coli O157:H7 str. EC4009
RS_GCF_000178695.1	d__Bacteria;p__Proteobacteria;c__Gammaproteobacteria;o__Enterobacterales;f__Enterobacteriaceae;g__Escherichia;s__Escherichia dysenteriae	ASM17869v1	Escherichia coli O157:H7 str. EC4192
GB_GCA_000178715.1	d__Bacteria;p__Proteobacteria;c__Gammaproteobacteria;o__Enterobacterales;f__Enterobacteriaceae;g__Escherichia;s__Escherichia dysenteriae	ASM17871v1	Escherichia coli O157:H7 str. EC4084
RS_GCF_000178735.1	d__Bacteria;p__Proteobacteria;c__Gammaproteobacteria;o__Enterobacterales;f__Enterobacteriaceae;g__Escherichia;s__Escherichia dysenteriae	ASM17873v1	Escherichia coli O157:H7 str. EC4127
RS_GCF_000178755.1	d__Bacteria;p__Proteobacteria;c__Gammaproteobacteria;o__Enterobacterales;f__Enterobacteriaceae;g__Escherichia;s__Escherichia dysenteriae	ASM17875v1	Escherichia coli O157:H7 str. EC4191
RS_GCF_000178795.1	d__Bacteria;p__Proteobacteria;c__Gammaproteobacteria;o__Enterobacterales;f__Enterobacteriaceae;g__Escherichia;s__Escherichia dysenteriae	ASM17879v1	Escherichia coli O157:H7 str. EC536
RS_GCF_000179075.1	d__Bacteria;p__Proteobacteria;c__Gammaproteobacteria;o__Enterobacterales;f__Enterobacteriaceae;g__Escherichia;s__Escherichia flexneri	ASM17907v1	Escherichia coli MS 85-1
RS_GCF_000179095.1	d__Bacteria;p__Proteobacteria;c__Gammaproteobacteria;o__Enterobacterales;f__Enterobacteriaceae;g__Escherichia;s__Escherichia flexneri	ASM17909v1	Escherichia coli MS 79-10
RS_GCF_000179115.1	d__Bacteria;p__Proteobacteria;c__Gammaproteobacteria;o__Enterobacterales;f__Enterobacteriaceae;g__Escherichia;s__Escherichia flexneri	ASM17911v1	Escherichia coli MS 145-7
RS_GCF_000179135.1	d__Bacteria;p__Proteobacteria;c__Gammaproteobacteria;o__Enterobacterales;f__Enterobacteriaceae;g__Escherichia;s__Escherichia flexneri	ASM17913v1	Escherichia coli MS 124-1
RS_GCF_000179155.1	d__Bacteria;p__Proteobacteria;c__Gammaproteobacteria;o__Enterobacterales;f__Enterobacteriaceae;g__Escherichia;s__Escherichia flexneri	ASM17915v1	Escherichia coli MS 119-7
RS_GCF_000179175.1	d__Bacteria;p__Proteobacteria;c__Gammaproteobacteria;o__Enterobacterales;f__Enterobacteriaceae;g__Escherichia;s__Escherichia flexneri	ASM17917v1	Escherichia coli MS 107-1
RS_GCF_000179795.1	d__Bacteria;p__Proteobacteria;c__Gammaproteobacteria;o__Enterobacterales;f__Enterobacteriaceae;g__Escherichia;s__Escherichia coli	ASM17979v1	Escherichia coli NC101
RS_GCF_000180175.2	d__Bacteria;p__Proteobacteria;c__Gammaproteobacteria;o__Enterobacterales;f__Enterobacteriaceae;g__Pantoea;s__Pantoea dispersa	ASM18017v2	Plautia stali symbiont
GB_GCA_000180255.1	d__Bacteria;p__Proteobacteria;c__Gammaproteobacteria;o__Enterobacterales;f__Enterobacteriaceae;g__Salmonella;s__Salmonella enterica	ASM18025v1	Salmonella enterica subsp. enterica serovar Typhi str. E02-1180
GB_GCA_000180375.1	d__Bacteria;p__Proteobacteria;c__Gammaproteobacteria;o__Enterobacterales;f__Enterobacteriaceae;g__Salmonella;s__Salmonella enterica	ASM18037v1	Salmonella enterica subsp. enterica serovar Typhi str. E98-3139
RS_GCF_000181735.1	d__Bacteria;p__Proteobacteria;c__Gammaproteobacteria;o__Enterobacterales;f__Enterobacteriaceae;g__Escherichia;s__Escherichia dysenteriae	ASM18173v1	Escherichia coli O157:H7 str. EC4206
RS_GCF_000181755.1	d__Bacteria;p__Proteobacteria;c__Gammaproteobacteria;o__Enterobacterales;f__Enterobacteriaceae;g__Escherichia;s__Escherichia dysenteriae	ASM18175v1	Escherichia coli O157:H7 str. EC4045
RS_GCF_000181775.1	d__Bacteria;p__Proteobacteria;c__Gammaproteobacteria;o__Enterobacterales;f__Enterobacteriaceae;g__Escherichia;s__Escherichia dysenteriae	ASM18177v1	Escherichia coli O157:H7 str. EC4042
RS_GCF_000183005.1	d__Bacteria;p__Proteobacteria;c__Gammaproteobacteria;o__Enterobacterales;f__Enterobacteriaceae;g__Escherichia;s__Escherichia coli	ASM18300v1	Escherichia coli 2362-75
RS_GCF_000183345.1	d__Bacteria;p__Proteobacteria;c__Gammaproteobacteria;o__Enterobacterales;f__Enterobacteriaceae;g__Escherichia;s__Escherichia coli	ASM18334v1	Escherichia coli O83:H1 str. NRG 857C
GB_GCA_000183785.2	d__Bacteria;p__Proteobacteria;c__Gammaproteobacteria;o__Enterobacterales;f__Enterobacteriaceae;g__Escherichia;s__Escherichia flexneri	ASM18378v2	Shigella flexneri 2a str. 2457T
RS_GCF_000184185.1	d__Bacteria;p__Proteobacteria;c__Gammaproteobacteria;o__Enterobacterales;f__Enterobacteriaceae;g__Escherichia;s__Escherichia flexneri	ASM18418v1	Escherichia coli W
RS_GCF_000184765.1	d__Bacteria;p__Proteobacteria;c__Gammaproteobacteria;o__Enterobacterales;f__Enterobacteriaceae;g__Escherichia;s__Escherichia flexneri	ASM18476v2	Escherichia coli 3431
RS_GCF_000185685.2	d__Bacteria;p__Proteobacteria;c__Gammaproteobacteria;o__Enterobacterales;f__Enterobacteriaceae;g__Hafnia;s__Hafnia paralvei	Ente_bact_9_2_54FAA_V2	Enterobacteriaceae bacterium 9_2_54FAA
RS_GCF_000185985.2	d__Bacteria;p__Proteobacteria;c__Gammaproteobacteria;o__Enterobacterales;f__Enterobacteriaceae;g__Blochmannia;s__Blochmannia vafer	ASM18598v2	Candidatus Blochmannia vafer str. BVAF
RS_GCF_000187285.1	d__Bacteria;p__Proteobacteria;c__Gammaproteobacteria;o__Enterobacterales;f__Enterobacteriaceae;g__Escherichia;s__Escherichia dysenteriae	ASM18728v4	Escherichia coli O157:H7 str. G5101
RS_GCF_000187305.1	d__Bacteria;p__Proteobacteria;c__Gammaproteobacteria;o__Enterobacterales;f__Enterobacteriaceae;g__Escherichia;s__Escherichia dysenteriae	ASM18730v2	Escherichia coli O157:H- str. 493-89
RS_GCF_000187325.1	d__Bacteria;p__Proteobacteria;c__Gammaproteobacteria;o__Enterobacterales;f__Enterobacteriaceae;g__Escherichia;s__Escherichia dysenteriae	ASM18732v2	Escherichia coli O157:H- str. H 2687
RS_GCF_000187345.1	d__Bacteria;p__Proteobacteria;c__Gammaproteobacteria;o__Enterobacterales;f__Enterobacteriaceae;g__Escherichia;s__Escherichia dysenteriae	ASM18734v2	Escherichia coli O55:H7 str. 3256-97
RS_GCF_000187365.1	d__Bacteria;p__Proteobacteria;c__Gammaproteobacteria;o__Enterobacterales;f__Enterobacteriaceae;g__Escherichia;s__Escherichia dysenteriae	ASM18736v2	Escherichia coli O55:H7 str. USDA 5905
RS_GCF_000187385.1	d__Bacteria;p__Proteobacteria;c__Gammaproteobacteria;o__Enterobacterales;f__Enterobacteriaceae;g__Escherichia;s__Escherichia dysenteriae	ASM18738v2	Escherichia coli O157:H7 str. LSU-61
RS_GCF_000187565.1	d__Bacteria;p__Proteobacteria;c__Gammaproteobacteria;o__Enterobacterales;f__Enterobacteriaceae;g__Salmonella;s__Salmonella enterica	ASM18756v1	Salmonella enterica subsp. enterica serovar Choleraesuis str. SCSA50
RS_GCF_000187785.1	d__Bacteria;p__Proteobacteria;c__Gammaproteobacteria;o__Enterobacterales;f__Enterobacteriaceae;g__Salmonella;s__Salmonella enterica	ASM18778v2	Salmonella enterica subsp. enterica serovar Typhimurium str. TN061786
RS_GCF_000188335.1	d__Bacteria;p__Proteobacteria;c__Gammaproteobacteria;o__Enterobacterales;f__Enterobacteriaceae;g__Salmonella;s__Salmonella enterica	ASM18833v2	Salmonella enterica subsp. enterica serovar Montevideo str. 315996572
RS_GCF_000188355.1	d__Bacteria;p__Proteobacteria;c__Gammaproteobacteria;o__Enterobacterales;f__Enterobacteriaceae;g__Salmonella;s__Salmonella enterica	ASM18835v2	Salmonella enterica subsp. enterica serovar Montevideo str. 495297-1
RS_GCF_000188375.1	d__Bacteria;p__Proteobacteria;c__Gammaproteobacteria;o__Enterobacterales;f__Enterobacteriaceae;g__Salmonella;s__Salmonella enterica	ASM18837v2	Salmonella enterica subsp. enterica serovar Montevideo str. 495297-3
RS_GCF_000188395.1	d__Bacteria;p__Proteobacteria;c__Gammaproteobacteria;o__Enterobacterales;f__Enterobacteriaceae;g__Salmonella;s__Salmonella enterica	ASM18839v2	Salmonella enterica subsp. enterica serovar Montevideo str. 495297-4
RS_GCF_000188415.1	d__Bacteria;p__Proteobacteria;c__Gammaproteobacteria;o__Enterobacterales;f__Enterobacteriaceae;g__Salmonella;s__Salmonella enterica	ASM18841v2	Salmonella enterica subsp. enterica serovar Montevideo str. 515920-1
RS_GCF_000188435.1	d__Bacteria;p__Proteobacteria;c__Gammaproteobacteria;o__Enterobacterales;f__Enterobacteriaceae;g__Salmonella;s__Salmonella enterica	ASM18843v2	Salmonella enterica subsp. enterica serovar Montevideo str. 515920-2
RS_GCF_000188455.1	d__Bacteria;p__Proteobacteria;c__Gammaproteobacteria;o__Enterobacterales;f__Enterobacteriaceae;g__Salmonella;s__Salmonella enterica	ASM18845v2	Salmonella enterica subsp. enterica serovar Montevideo str. 531954
RS_GCF_000188475.1	d__Bacteria;p__Proteobacteria;c__Gammaproteobacteria;o__Enterobacterales;f__Enterobacteriaceae;g__Salmonella;s__Salmonella enterica	ASM18847v2	Salmonella enterica subsp. enterica serovar Montevideo str. NC_MB110209-0054
RS_GCF_000188495.1	d__Bacteria;p__Proteobacteria;c__Gammaproteobacteria;o__Enterobacterales;f__Enterobacteriaceae;g__Salmonella;s__Salmonella enterica	ASM18849v2	Salmonella enterica subsp. enterica serovar Montevideo str. OH_2009072675
RS_GCF_000188515.1	d__Bacteria;p__Proteobacteria;c__Gammaproteobacteria;o__Enterobacterales;f__Enterobacteriaceae;g__Salmonella;s__Salmonella enterica	ASM18851v2	Salmonella enterica subsp. enterica serovar Montevideo str. CASC_09SCPH15965
RS_GCF_000188535.1	d__Bacteria;p__Proteobacteria;c__Gammaproteobacteria;o__Enterobacterales;f__Enterobacteriaceae;g__Salmonella;s__Salmonella enterica	ASM18853v2	Salmonella enterica subsp. enterica serovar Montevideo str. 19N
RS_GCF_000188555.1	d__Bacteria;p__Proteobacteria;c__Gammaproteobacteria;o__Enterobacterales;f__Enterobacteriaceae;g__Salmonella;s__Salmonella enterica	ASM18855v2	Salmonella enterica subsp. enterica serovar Montevideo str. 81038-01
RS_GCF_000188575.1	d__Bacteria;p__Proteobacteria;c__Gammaproteobacteria;o__Enterobacterales;f__Enterobacteriaceae;g__Salmonella;s__Salmonella enterica	ASM18857v2	Salmonella enterica subsp. enterica serovar Montevideo str. MD_MDA09249507
RS_GCF_000188595.1	d__Bacteria;p__Proteobacteria;c__Gammaproteobacteria;o__Enterobacterales;f__Enterobacteriaceae;g__Salmonella;s__Salmonella enterica	ASM18859v2	Salmonella enterica subsp. enterica serovar Montevideo str. 414877
RS_GCF_000188615.1	d__Bacteria;p__Proteobacteria;c__Gammaproteobacteria;o__Enterobacterales;f__Enterobacteriaceae;g__Salmonella;s__Salmonella enterica	ASM18861v2	Salmonella enterica subsp. enterica serovar Montevideo str. 366867
RS_GCF_000188635.1	d__Bacteria;p__Proteobacteria;c__Gammaproteobacteria;o__Enterobacterales;f__Enterobacteriaceae;g__Salmonella;s__Salmonella enterica	ASM18863v2	Salmonella enterica subsp. enterica serovar Montevideo str. 413180
RS_GCF_000188655.1	d__Bacteria;p__Proteobacteria;c__Gammaproteobacteria;o__Enterobacterales;f__Enterobacteriaceae;g__Salmonella;s__Salmonella enterica	ASM18865v2	Salmonella enterica subsp. enterica serovar Montevideo str. 446600
RS_GCF_000188735.1	d__Bacteria;p__Proteobacteria;c__Gammaproteobacteria;o__Enterobacterales;f__Enterobacteriaceae;g__Salmonella;s__Salmonella enterica	ASM18873v1	Salmonella enterica subsp. enterica serovar Typhimurium str. ST4/74
GB_GCA_000188755.2	d__Bacteria;p__Proteobacteria;c__Gammaproteobacteria;o__Enterobacterales;f__Enterobacteriaceae;g__Escherichia;s__Escherichia flexneri	ASM18875v2	Escherichia coli EPECa14
RS_GCF_000188775.1	d__Bacteria;p__Proteobacteria;c__Gammaproteobacteria;o__Enterobacterales;f__Enterobacteriaceae;g__Escherichia;s__Escherichia flexneri	ASM18877v2	Escherichia coli E128010
GB_GCA_000188795.2	d__Bacteria;p__Proteobacteria;c__Gammaproteobacteria;o__Enterobacterales;f__Enterobacteriaceae;g__Escherichia;s__Escherichia flexneri	ASM18879v2	Shigella sonnei 53G
GB_GCA_000188815.2	d__Bacteria;p__Proteobacteria;c__Gammaproteobacteria;o__Enterobacterales;f__Enterobacteriaceae;g__Escherichia;s__Escherichia flexneri	ASM18881v2	Escherichia coli LT-68
RS_GCF_000188835.1	d__Bacteria;p__Proteobacteria;c__Gammaproteobacteria;o__Enterobacterales;f__Enterobacteriaceae;g__Escherichia;s__Escherichia flexneri	ASM18883v2	Escherichia coli OK1180
RS_GCF_000188855.1	d__Bacteria;p__Proteobacteria;c__Gammaproteobacteria;o__Enterobacterales;f__Enterobacteriaceae;g__Escherichia;s__Escherichia flexneri	ASM18885v2	Escherichia coli OK1357
RS_GCF_000188875.1	d__Bacteria;p__Proteobacteria;c__Gammaproteobacteria;o__Enterobacterales;f__Enterobacteriaceae;g__Escherichia;s__Escherichia coli	ASM18887v2	Escherichia coli RN587/1
RS_GCF_000188895.1	d__Bacteria;p__Proteobacteria;c__Gammaproteobacteria;o__Enterobacterales;f__Enterobacteriaceae;g__Salmonella;s__Salmonella enterica	ASM18889v2	Salmonella enterica subsp. enterica serovar Montevideo str. 609458-1
RS_GCF_000188915.1	d__Bacteria;p__Proteobacteria;c__Gammaproteobacteria;o__Enterobacterales;f__Enterobacteriaceae;g__Salmonella;s__Salmonella enterica	ASM18891v2	Salmonella enterica subsp. enterica serovar Montevideo str. 556150-1
RS_GCF_000188935.1	d__Bacteria;p__Proteobacteria;c__Gammaproteobacteria;o__Enterobacterales;f__Enterobacteriaceae;g__Salmonella;s__Salmonella enterica	ASM18893v2	Salmonella enterica subsp. enterica serovar Montevideo str. 609460
RS_GCF_000188955.2	d__Bacteria;p__Proteobacteria;c__Gammaproteobacteria;o__Enterobacterales;f__Enterobacteriaceae;g__Salmonella;s__Salmonella enterica	ASM18895v5	Salmonella enterica subsp. enterica serovar Montevideo str. 507440-20
RS_GCF_000188975.1	d__Bacteria;p__Proteobacteria;c__Gammaproteobacteria;o__Enterobacterales;f__Enterobacteriaceae;g__Salmonella;s__Salmonella enterica	ASM18897v2	Salmonella enterica subsp. enterica serovar Montevideo str. 556152
RS_GCF_000188995.1	d__Bacteria;p__Proteobacteria;c__Gammaproteobacteria;o__Enterobacterales;f__Enterobacteriaceae;g__Salmonella;s__Salmonella enterica	ASM18899v2	Salmonella enterica subsp. enterica serovar Montevideo str. MB101509-0077
RS_GCF_000189015.1	d__Bacteria;p__Proteobacteria;c__Gammaproteobacteria;o__Enterobacterales;f__Enterobacteriaceae;g__Salmonella;s__Salmonella enterica	ASM18901v2	Salmonella enterica subsp. enterica serovar Montevideo str. MB102109-0047
RS_GCF_000189035.1	d__Bacteria;p__Proteobacteria;c__Gammaproteobacteria;o__Enterobacterales;f__Enterobacteriaceae;g__Salmonella;s__Salmonella enterica	ASM18903v2	Salmonella enterica subsp. enterica serovar Montevideo str. MB110209-0055
RS_GCF_000189055.1	d__Bacteria;p__Proteobacteria;c__Gammaproteobacteria;o__Enterobacterales;f__Enterobacteriaceae;g__Salmonella;s__Salmonella enterica	ASM18905v2	Salmonella enterica subsp. enterica serovar Montevideo str. MB111609-0052
RS_GCF_000189075.1	d__Bacteria;p__Proteobacteria;c__Gammaproteobacteria;o__Enterobacterales;f__Enterobacteriaceae;g__Salmonella;s__Salmonella enterica	ASM18907v2	Salmonella enterica subsp. enterica serovar Montevideo str. 2009083312
RS_GCF_000189095.1	d__Bacteria;p__Proteobacteria;c__Gammaproteobacteria;o__Enterobacterales;f__Enterobacteriaceae;g__Salmonella;s__Salmonella enterica	ASM18909v2	Salmonella enterica subsp. enterica serovar Montevideo str. 2009085258
RS_GCF_000189115.1	d__Bacteria;p__Proteobacteria;c__Gammaproteobacteria;o__Enterobacterales;f__Enterobacteriaceae;g__Salmonella;s__Salmonella enterica	ASM18911v2	Salmonella enterica subsp. enterica serovar Montevideo str. 315731156
RS_GCF_000189135.1	d__Bacteria;p__Proteobacteria;c__Gammaproteobacteria;o__Enterobacterales;f__Enterobacteriaceae;g__Salmonella;s__Salmonella enterica	ASM18913v2	Salmonella enterica subsp. enterica serovar Montevideo str. IA_2009159199
RS_GCF_000189155.1	d__Bacteria;p__Proteobacteria;c__Gammaproteobacteria;o__Enterobacterales;f__Enterobacteriaceae;g__Salmonella;s__Salmonella enterica	ASM18915v2	Salmonella enterica subsp. enterica serovar Montevideo str. IA_2010008282
RS_GCF_000189175.1	d__Bacteria;p__Proteobacteria;c__Gammaproteobacteria;o__Enterobacterales;f__Enterobacteriaceae;g__Salmonella;s__Salmonella enterica	ASM18917v2	Salmonella enterica subsp. enterica serovar Montevideo str. IA_2010008283
RS_GCF_000189195.1	d__Bacteria;p__Proteobacteria;c__Gammaproteobacteria;o__Enterobacterales;f__Enterobacteriaceae;g__Salmonella;s__Salmonella enterica	ASM18919v2	Salmonella enterica subsp. enterica serovar Montevideo str. IA_2010008284
RS_GCF_000189215.1	d__Bacteria;p__Proteobacteria;c__Gammaproteobacteria;o__Enterobacterales;f__Enterobacteriaceae;g__Salmonella;s__Salmonella enterica	ASM18921v2	Salmonella enterica subsp. enterica serovar Montevideo str. IA_2010008285
RS_GCF_000189235.1	d__Bacteria;p__Proteobacteria;c__Gammaproteobacteria;o__Enterobacterales;f__Enterobacteriaceae;g__Salmonella;s__Salmonella enterica	ASM18923v2	Salmonella enterica subsp. enterica serovar Montevideo str. IA_2010008287
RS_GCF_000190495.1	d__Bacteria;p__Proteobacteria;c__Gammaproteobacteria;o__Enterobacterales;f__Enterobacteriaceae;g__Escherichia;s__Escherichia fergusonii	ASM19049v1	Escherichia fergusonii B253
RS_GCF_000190795.1	d__Bacteria;p__Proteobacteria;c__Gammaproteobacteria;o__Enterobacterales;f__Enterobacteriaceae;g__Escherichia;s__Escherichia flexneri	ASM19079v1	Escherichia coli E1167
RS_GCF_000190815.1	d__Bacteria;p__Proteobacteria;c__Gammaproteobacteria;o__Enterobacterales;f__Enterobacteriaceae;g__Escherichia;s__Escherichia flexneri	ASM19081v1	Escherichia coli E1520
RS_GCF_000190835.1	d__Bacteria;p__Proteobacteria;c__Gammaproteobacteria;o__Enterobacterales;f__Enterobacteriaceae;g__Escherichia;s__Escherichia flexneri	ASM19083v1	Escherichia coli E482
RS_GCF_000190855.1	d__Bacteria;p__Proteobacteria;c__Gammaproteobacteria;o__Enterobacterales;f__Enterobacteriaceae;g__Escherichia;s__Escherichia flexneri	ASM19085v1	Escherichia coli H120
RS_GCF_000190895.1	d__Bacteria;p__Proteobacteria;c__Gammaproteobacteria;o__Enterobacterales;f__Enterobacteriaceae;g__Escherichia;s__Escherichia coli	ASM19089v1	Escherichia coli H252
RS_GCF_000190915.1	d__Bacteria;p__Proteobacteria;c__Gammaproteobacteria;o__Enterobacterales;f__Enterobacteriaceae;g__Escherichia;s__Escherichia coli	ASM19091v1	Escherichia coli H263
RS_GCF_000190955.1	d__Bacteria;p__Proteobacteria;c__Gammaproteobacteria;o__Enterobacterales;f__Enterobacteriaceae;g__Escherichia;s__Escherichia coli_C	ASM19095v1	Escherichia coli M863
GB_GCA_000190975.1	d__Bacteria;p__Proteobacteria;c__Gammaproteobacteria;o__Enterobacterales;f__Enterobacteriaceae;g__Escherichia;s__Escherichia flexneri	ASM19097v1	Escherichia coli TA007
RS_GCF_000190995.1	d__Bacteria;p__Proteobacteria;c__Gammaproteobacteria;o__Enterobacterales;f__Enterobacteriaceae;g__Escherichia;s__Escherichia coli_C	ASM19099v1	Escherichia coli TW10509
RS_GCF_000191015.1	d__Bacteria;p__Proteobacteria;c__Gammaproteobacteria;o__Enterobacterales;f__Enterobacteriaceae;g__Escherichia;s__Escherichia flexneri	ASM19101v1	Escherichia coli H489
RS_GCF_000191665.1	d__Bacteria;p__Proteobacteria;c__Gammaproteobacteria;o__Enterobacterales;f__Enterobacteriaceae;g__Escherichia;s__Escherichia fergusonii	ecmda7	Escherichia fergusonii ECD227
RS_GCF_000192085.1	d__Bacteria;p__Proteobacteria;c__Gammaproteobacteria;o__Enterobacterales;f__Enterobacteriaceae;g__Salmonella;s__Salmonella enterica	ASM19208v1	Salmonella enterica subsp. enterica serovar Dublin str. SD3246
RS_GCF_000192125.1	d__Bacteria;p__Proteobacteria;c__Gammaproteobacteria;o__Enterobacterales;f__Enterobacteriaceae;g__Salmonella;s__Salmonella enterica	ASM19212v1	Salmonella enterica subsp. enterica serovar Gallinarum str. SG9
RS_GCF_000192665.1	d__Bacteria;p__Proteobacteria;c__Gammaproteobacteria;o__Enterobacterales;f__Enterobacteriaceae;g__Escherichia;s__Escherichia dysenteriae	ASM19266v2	Escherichia coli O157:H7 str. 1044
RS_GCF_000192685.1	d__Bacteria;p__Proteobacteria;c__Gammaproteobacteria;o__Enterobacterales;f__Enterobacteriaceae;g__Escherichia;s__Escherichia dysenteriae	ASM19268v2	Escherichia coli O157:H7 str. 1125
GB_GCA_000193895.2	d__Bacteria;p__Proteobacteria;c__Gammaproteobacteria;o__Enterobacterales;f__Enterobacteriaceae;g__Escherichia;s__Escherichia flexneri	ASM19389v2	Shigella dysenteriae CDC 74-1112
GB_GCA_000193915.2	d__Bacteria;p__Proteobacteria;c__Gammaproteobacteria;o__Enterobacterales;f__Enterobacteriaceae;g__Escherichia;s__Escherichia flexneri	ASM19391v2	Shigella boydii ATCC 9905
GB_GCA_000193935.2	d__Bacteria;p__Proteobacteria;c__Gammaproteobacteria;o__Enterobacterales;f__Enterobacteriaceae;g__Escherichia;s__Escherichia flexneri	ASM19393v2	Shigella flexneri CDC 796-83
RS_GCF_000193955.1	d__Bacteria;p__Proteobacteria;c__Gammaproteobacteria;o__Enterobacterales;f__Enterobacteriaceae;g__Escherichia;s__Escherichia dysenteriae	ASM19395v2	Escherichia coli O157:H7 str. EC1212
RS_GCF_000193975.1	d__Bacteria;p__Proteobacteria;c__Gammaproteobacteria;o__Enterobacterales;f__Enterobacteriaceae;g__Escherichia;s__Escherichia coli	ASM19397v2	Escherichia coli WV_060327
RS_GCF_000193995.1	d__Bacteria;p__Proteobacteria;c__Gammaproteobacteria;o__Enterobacterales;f__Enterobacteriaceae;g__Escherichia;s__Escherichia flexneri	ASM19399v2	Escherichia coli EC4100B
RS_GCF_000194175.1	d__Bacteria;p__Proteobacteria;c__Gammaproteobacteria;o__Enterobacterales;f__Enterobacteriaceae;g__Escherichia;s__Escherichia coli_C	ASM19417v2	Escherichia coli 1.2741
RS_GCF_000194215.1	d__Bacteria;p__Proteobacteria;c__Gammaproteobacteria;o__Enterobacterales;f__Enterobacteriaceae;g__Escherichia;s__Escherichia flexneri	ASM19421v2	Escherichia coli 97.0246
RS_GCF_000194235.1	d__Bacteria;p__Proteobacteria;c__Gammaproteobacteria;o__Enterobacterales;f__Enterobacteriaceae;g__Escherichia;s__Escherichia coli_D	ASM19423v2	Escherichia coli 97.0259
RS_GCF_000194255.1	d__Bacteria;p__Proteobacteria;c__Gammaproteobacteria;o__Enterobacterales;f__Enterobacteriaceae;g__Escherichia;s__Escherichia flexneri	ASM19425v1	Escherichia coli 95.0941
RS_GCF_000194295.2	d__Bacteria;p__Proteobacteria;c__Gammaproteobacteria;o__Enterobacterales;f__Enterobacteriaceae;g__Escherichia;s__Escherichia flexneri	ASM19429v2	Escherichia coli 97.0264
RS_GCF_000194335.1	d__Bacteria;p__Proteobacteria;c__Gammaproteobacteria;o__Enterobacterales;f__Enterobacteriaceae;g__Escherichia;s__Escherichia flexneri	ASM19433v2	Escherichia coli 4.0522
RS_GCF_000194355.1	d__Bacteria;p__Proteobacteria;c__Gammaproteobacteria;o__Enterobacterales;f__Enterobacteriaceae;g__Escherichia;s__Escherichia flexneri	ASM19435v2	Escherichia coli JB1-95
RS_GCF_000194395.1	d__Bacteria;p__Proteobacteria;c__Gammaproteobacteria;o__Enterobacterales;f__Enterobacteriaceae;g__Escherichia;s__Escherichia flexneri	ASM19439v2	Escherichia coli 5.0959
RS_GCF_000194415.1	d__Bacteria;p__Proteobacteria;c__Gammaproteobacteria;o__Enterobacterales;f__Enterobacteriaceae;g__Escherichia;s__Escherichia flexneri	ASM19441v2	Escherichia coli 1.2264
RS_GCF_000194435.1	d__Bacteria;p__Proteobacteria;c__Gammaproteobacteria;o__Enterobacterales;f__Enterobacteriaceae;g__Escherichia;s__Escherichia flexneri	ASM19443v2	Escherichia coli 99.0741
RS_GCF_000194475.2	d__Bacteria;p__Proteobacteria;c__Gammaproteobacteria;o__Enterobacterales;f__Enterobacteriaceae;g__Escherichia;s__Escherichia coli	ASM19447v2	Escherichia coli 9.1649
RS_GCF_000194495.1	d__Bacteria;p__Proteobacteria;c__Gammaproteobacteria;o__Enterobacterales;f__Enterobacteriaceae;g__Escherichia;s__Escherichia flexneri	ASM19449v2	Escherichia coli 4.0967
RS_GCF_000194535.1	d__Bacteria;p__Proteobacteria;c__Gammaproteobacteria;o__Enterobacterales;f__Enterobacteriaceae;g__Escherichia;s__Escherichia flexneri	ASM19453v2	Escherichia coli 2.3916
RS_GCF_000194555.1	d__Bacteria;p__Proteobacteria;c__Gammaproteobacteria;o__Enterobacterales;f__Enterobacteriaceae;g__Escherichia;s__Escherichia flexneri	ASM19455v2	Escherichia coli 2.4168
RS_GCF_000194575.1	d__Bacteria;p__Proteobacteria;c__Gammaproteobacteria;o__Enterobacterales;f__Enterobacteriaceae;g__Escherichia;s__Escherichia coli_C	ASM19457v2	Escherichia coli STEC_7v
RS_GCF_000194645.1	d__Bacteria;p__Proteobacteria;c__Gammaproteobacteria;o__Enterobacterales;f__Enterobacteriaceae;g__Escherichia;s__Escherichia flexneri	ASM19464v2	Escherichia coli 3.2303
RS_GCF_000194665.1	d__Bacteria;p__Proteobacteria;c__Gammaproteobacteria;o__Enterobacterales;f__Enterobacteriaceae;g__Escherichia;s__Escherichia coli	ASM19466v2	Escherichia coli 3003
RS_GCF_000194685.1	d__Bacteria;p__Proteobacteria;c__Gammaproteobacteria;o__Enterobacterales;f__Enterobacteriaceae;g__Escherichia;s__Escherichia coli	ASM19468v2	Escherichia coli TW07793
RS_GCF_000194705.1	d__Bacteria;p__Proteobacteria;c__Gammaproteobacteria;o__Enterobacterales;f__Enterobacteriaceae;g__Escherichia;s__Escherichia flexneri	ASM19470v2	Escherichia coli B41
RS_GCF_000194725.1	d__Bacteria;p__Proteobacteria;c__Gammaproteobacteria;o__Enterobacterales;f__Enterobacteriaceae;g__Escherichia;s__Escherichia flexneri	ASM19472v2	Escherichia coli 900105 (10e)
RS_GCF_000195655.1	d__Bacteria;p__Proteobacteria;c__Gammaproteobacteria;o__Enterobacterales;f__Enterobacteriaceae;g__Klebsiella;s__Klebsiella pneumoniae	ASM19565v1	Klebsiella sp. MS 92-3
RS_GCF_000195995.1	d__Bacteria;p__Proteobacteria;c__Gammaproteobacteria;o__Enterobacterales;f__Enterobacteriaceae;g__Salmonella;s__Salmonella enterica	ASM19599v1	Salmonella enterica subsp. enterica serovar Typhi str. CT18
RS_GCF_000208425.1	d__Bacteria;p__Proteobacteria;c__Gammaproteobacteria;o__Enterobacterales;f__Enterobacteriaceae;g__Escherichia;s__Escherichia albertii	ASM20842v2	Escherichia albertii TW08933
RS_GCF_000208445.1	d__Bacteria;p__Proteobacteria;c__Gammaproteobacteria;o__Enterobacterales;f__Enterobacteriaceae;g__Escherichia;s__Escherichia sp000208585	ASM20844v2	Escherichia sp. TW09276
RS_GCF_000208465.1	d__Bacteria;p__Proteobacteria;c__Gammaproteobacteria;o__Enterobacterales;f__Enterobacteriaceae;g__Escherichia;s__Escherichia sp000208585	ASM20846v2	Escherichia sp. TW09231
RS_GCF_000208485.1	d__Bacteria;p__Proteobacteria;c__Gammaproteobacteria;o__Enterobacterales;f__Enterobacteriaceae;g__Escherichia;s__Escherichia coli_C	ASM20848v2	Escherichia sp. TW15838
RS_GCF_000208505.1	d__Bacteria;p__Proteobacteria;c__Gammaproteobacteria;o__Enterobacterales;f__Enterobacteriaceae;g__Escherichia;s__Escherichia albertii	ASM20850v2	Escherichia albertii TW15818
RS_GCF_000208525.1	d__Bacteria;p__Proteobacteria;c__Gammaproteobacteria;o__Enterobacterales;f__Enterobacteriaceae;g__Escherichia;s__Escherichia sp000208585	ASM20852v2	Escherichia sp. TW14182
RS_GCF_000208545.1	d__Bacteria;p__Proteobacteria;c__Gammaproteobacteria;o__Enterobacterales;f__Enterobacteriaceae;g__Escherichia;s__Escherichia coli_C	ASM20854v2	Escherichia sp. TW10509
RS_GCF_000208565.1	d__Bacteria;p__Proteobacteria;c__Gammaproteobacteria;o__Enterobacterales;f__Enterobacteriaceae;g__Escherichia;s__Escherichia marmotae	ASM20856v2	Escherichia sp. TW09308
GB_GCA_000208585.2	d__Bacteria;p__Proteobacteria;c__Gammaproteobacteria;o__Enterobacterales;f__Enterobacteriaceae;g__Escherichia;s__Escherichia sp000208585	ASM20858v2	Escherichia sp. TW11588
RS_GCF_000208765.1	d__Bacteria;p__Proteobacteria;c__Gammaproteobacteria;o__Enterobacterales;f__Enterobacteriaceae;g__Citrobacter;s__Citrobacter braakii	ASM20876v1	Citrobacter freundii str. ballerup 7851/39
RS_GCF_000210475.1	d__Bacteria;p__Proteobacteria;c__Gammaproteobacteria;o__Enterobacterales;f__Enterobacteriaceae;g__Escherichia;s__Escherichia flexneri	ASM21047v1	Escherichia coli ETEC H10407
GB_GCA_000210775.1	d__Bacteria;p__Proteobacteria;c__Gammaproteobacteria;o__Enterobacterales;f__Enterobacteriaceae;g__Enterobacter;s__Enterobacter himalayensis	ASM21077v1	Enterobacter cloacae subsp. cloacae NCTC 9394
RS_GCF_000210855.2	d__Bacteria;p__Proteobacteria;c__Gammaproteobacteria;o__Enterobacterales;f__Enterobacteriaceae;g__Salmonella;s__Salmonella enterica	ASM21085v2	Salmonella enterica subsp. enterica serovar Typhimurium str. SL1344
RS_GCF_000211395.1	d__Bacteria;p__Proteobacteria;c__Gammaproteobacteria;o__Enterobacterales;f__Enterobacteriaceae;g__Escherichia;s__Escherichia coli	ASM21139v1	Escherichia coli AA86
RS_GCF_000211415.1	d__Bacteria;p__Proteobacteria;c__Gammaproteobacteria;o__Enterobacterales;f__Enterobacteriaceae;g__Enterobacter;s__Enterobacter mori	ASM21141v1	Enterobacter mori LMG 25706
GB_GCA_000211935.2	d__Bacteria;p__Proteobacteria;c__Gammaproteobacteria;o__Enterobacterales;f__Enterobacteriaceae;g__Escherichia;s__Escherichia flexneri	ASM21193v2	Shigella dysenteriae 155-74
GB_GCA_000211955.2	d__Bacteria;p__Proteobacteria;c__Gammaproteobacteria;o__Enterobacterales;f__Enterobacteriaceae;g__Escherichia;s__Escherichia flexneri	ASM21195v2	Shigella boydii 3594-74
GB_GCA_000211975.2	d__Bacteria;p__Proteobacteria;c__Gammaproteobacteria;o__Enterobacterales;f__Enterobacteriaceae;g__Escherichia;s__Escherichia flexneri	ASM21197v2	Shigella boydii 5216-82
RS_GCF_000212715.2	d__Bacteria;p__Proteobacteria;c__Gammaproteobacteria;o__Enterobacterales;f__Enterobacteriaceae;g__Escherichia;s__Escherichia flexneri	ASM21271v2	Escherichia coli UMNK88
GB_GCA_000213435.2	d__Bacteria;p__Proteobacteria;c__Gammaproteobacteria;o__Enterobacterales;f__Enterobacteriaceae;g__Escherichia;s__Escherichia flexneri	ASM21343v2	Shigella flexneri K-671
GB_GCA_000213455.2	d__Bacteria;p__Proteobacteria;c__Gammaproteobacteria;o__Enterobacterales;f__Enterobacteriaceae;g__Escherichia;s__Escherichia flexneri	ASM21345v2	Shigella flexneri 2747-71
GB_GCA_000213475.2	d__Bacteria;p__Proteobacteria;c__Gammaproteobacteria;o__Enterobacterales;f__Enterobacteriaceae;g__Escherichia;s__Escherichia flexneri	ASM21347v2	Shigella flexneri 4343-70
GB_GCA_000213495.2	d__Bacteria;p__Proteobacteria;c__Gammaproteobacteria;o__Enterobacterales;f__Enterobacteriaceae;g__Escherichia;s__Escherichia flexneri	ASM21349v2	Shigella flexneri 2930-71
RS_GCF_000213635.1	d__Bacteria;p__Proteobacteria;c__Gammaproteobacteria;o__Enterobacterales;f__Enterobacteriaceae;g__Salmonella;s__Salmonella enterica	ASM21363v1	Salmonella enterica subsp. enterica serovar Typhimurium str. UK-1
GB_GCA_000213675.2	d__Bacteria;p__Proteobacteria;c__Gammaproteobacteria;o__Enterobacterales;f__Enterobacteriaceae;g__Escherichia;s__Escherichia flexneri	ASM21367v2	Shigella flexneri K-218
GB_GCA_000213695.2	d__Bacteria;p__Proteobacteria;c__Gammaproteobacteria;o__Enterobacterales;f__Enterobacteriaceae;g__Escherichia;s__Escherichia flexneri	ASM21369v2	Shigella flexneri VA-6
GB_GCA_000213715.2	d__Bacteria;p__Proteobacteria;c__Gammaproteobacteria;o__Enterobacterales;f__Enterobacteriaceae;g__Escherichia;s__Escherichia flexneri	ASM21371v2	Shigella flexneri K-272
GB_GCA_000213735.2	d__Bacteria;p__Proteobacteria;c__Gammaproteobacteria;o__Enterobacterales;f__Enterobacteriaceae;g__Escherichia;s__Escherichia flexneri	ASM21373v2	Shigella flexneri K-227
GB_GCA_000213755.2	d__Bacteria;p__Proteobacteria;c__Gammaproteobacteria;o__Enterobacterales;f__Enterobacteriaceae;g__Escherichia;s__Escherichia flexneri	ASM21375v2	Shigella flexneri K-304
RS_GCF_000213995.1	d__Bacteria;p__Proteobacteria;c__Gammaproteobacteria;o__Enterobacterales;f__Enterobacteriaceae;g__Enterobacter;s__Enterobacter hormaechei	ASM21399v1	Enterobacter hormaechei ATCC 49162
RS_GCF_000214745.1	d__Bacteria;p__Proteobacteria;c__Gammaproteobacteria;o__Enterobacterales;f__Enterobacteriaceae;g__Cronobacter;s__Cronobacter sakazakii	ASM21474v2	Cronobacter sakazakii E899
RS_GCF_000214765.2	d__Bacteria;p__Proteobacteria;c__Gammaproteobacteria;o__Enterobacterales;f__Enterobacteriaceae;g__Escherichia;s__Escherichia coli	ASM21476v3	Escherichia coli NA114
RS_GCF_000215145.1	d__Bacteria;p__Proteobacteria;c__Gammaproteobacteria;o__Enterobacterales;f__Enterobacteriaceae;g__Escherichia;s__Escherichia flexneri	ASM21514v2	Escherichia coli 5.0588
RS_GCF_000215165.1	d__Bacteria;p__Proteobacteria;c__Gammaproteobacteria;o__Enterobacterales;f__Enterobacteriaceae;g__Escherichia;s__Escherichia dysenteriae	ASM21516v1	Escherichia coli H30
RS_GCF_000215185.1	d__Bacteria;p__Proteobacteria;c__Gammaproteobacteria;o__Enterobacterales;f__Enterobacteriaceae;g__Escherichia;s__Escherichia flexneri	ASM21518v2	Escherichia coli 96.0497
RS_GCF_000215205.1	d__Bacteria;p__Proteobacteria;c__Gammaproteobacteria;o__Enterobacterales;f__Enterobacteriaceae;g__Escherichia;s__Escherichia flexneri	ASM21520v2	Escherichia coli 3.2608
RS_GCF_000215225.1	d__Bacteria;p__Proteobacteria;c__Gammaproteobacteria;o__Enterobacterales;f__Enterobacteriaceae;g__Escherichia;s__Escherichia flexneri	ASM21522v2	Escherichia coli 93.0624
RS_GCF_000215245.1	d__Bacteria;p__Proteobacteria;c__Gammaproteobacteria;o__Enterobacterales;f__Enterobacteriaceae;g__Escherichia;s__Escherichia flexneri	ASM21524v2	Escherichia coli 96.154
GB_GCA_000215265.2	d__Bacteria;p__Proteobacteria;c__Gammaproteobacteria;o__Enterobacterales;f__Enterobacteriaceae;g__Escherichia;s__Escherichia flexneri	ASM21526v2	Escherichia coli 9.0111
RS_GCF_000215285.1	d__Bacteria;p__Proteobacteria;c__Gammaproteobacteria;o__Enterobacterales;f__Enterobacteriaceae;g__Escherichia;s__Escherichia flexneri	ASM21528v2	Escherichia coli 3.3884
GB_GCA_000215685.3	d__Bacteria;p__Proteobacteria;c__Gammaproteobacteria;o__Enterobacterales;f__Enterobacteriaceae;g__Escherichia;s__Escherichia flexneri	Ecoli.O104:H4.LB226692_2.0	Escherichia coli O104:H4 str. LB226692
RS_GCF_000215745.1	d__Bacteria;p__Proteobacteria;c__Gammaproteobacteria;o__Enterobacterales;f__Enterobacteriaceae;g__Klebsiella_B;s__Klebsiella_B aerogenes	ASM21574v1	Klebsiella aerogenes KCTC 2190
RS_GCF_000217695.1	d__Bacteria;p__Proteobacteria;c__Gammaproteobacteria;o__Enterobacterales;f__Enterobacteriaceae;g__Escherichia;s__Escherichia flexneri	ASM21769v2	Escherichia coli O104:H4 str. TY-2482
GB_GCA_000217895.2	d__Bacteria;p__Proteobacteria;c__Gammaproteobacteria;o__Enterobacterales;f__Enterobacteriaceae;g__Escherichia;s__Escherichia flexneri	ASM21789v2	Shigella flexneri SFJ17B
RS_GCF_000217975.1	d__Bacteria;p__Proteobacteria;c__Gammaproteobacteria;o__Enterobacterales;f__Enterobacteriaceae;g__Escherichia;s__Escherichia flexneri	ASM21797v2	Escherichia coli O104:H4 str. H112180280
RS_GCF_000219175.1	d__Bacteria;p__Proteobacteria;c__Gammaproteobacteria;o__Enterobacterales;f__Enterobacteriaceae;g__Moranella;s__Moranella endobia	ASM21917v1	Candidatus Moranella endobia PCIT
RS_GCF_000219515.2	d__Bacteria;p__Proteobacteria;c__Gammaproteobacteria;o__Enterobacterales;f__Enterobacteriaceae;g__Escherichia;s__Escherichia coli_D	ASM21951v3	Escherichia coli PCN033
RS_GCF_000219945.1	d__Bacteria;p__Proteobacteria;c__Gammaproteobacteria;o__Enterobacterales;f__Enterobacteriaceae;g__Klebsiella;s__Klebsiella pneumoniae	ASM21994v2	Klebsiella pneumoniae JH1
RS_GCF_000219965.1	d__Bacteria;p__Proteobacteria;c__Gammaproteobacteria;o__Enterobacterales;f__Enterobacteriaceae;g__Klebsiella;s__Klebsiella pneumoniae	ASM21996v2	Klebsiella pneumoniae 1162281
RS_GCF_000220005.1	d__Bacteria;p__Proteobacteria;c__Gammaproteobacteria;o__Enterobacterales;f__Enterobacteriaceae;g__Escherichia;s__Escherichia flexneri	ASM22000v2	Escherichia coli UMNF18
RS_GCF_000220485.1	d__Bacteria;p__Proteobacteria;c__Gammaproteobacteria;o__Enterobacterales;f__Enterobacteriaceae;g__Klebsiella;s__Klebsiella pneumoniae	ASM22048v1	Klebsiella pneumoniae KCTC 2242
GB_GCA_000220805.2	d__Bacteria;p__Proteobacteria;c__Gammaproteobacteria;o__Enterobacterales;f__Enterobacteriaceae;g__Escherichia;s__Escherichia flexneri	Ecoli_C227-11_1.0	Escherichia coli O104:H4 str. C227-11
GB_GCA_000221065.2	d__Bacteria;p__Proteobacteria;c__Gammaproteobacteria;o__Enterobacterales;f__Enterobacteriaceae;g__Escherichia;s__Escherichia flexneri	Ecoli.O104:H4.01-09591_1.0	Escherichia coli O104:H4 str. 01-09591
RS_GCF_000221885.1	d__Bacteria;p__Proteobacteria;c__Gammaproteobacteria;o__Enterobacterales;f__Enterobacteriaceae;g__Escherichia;s__Escherichia flexneri	E.coli_0104:H4_Illumina_1.0	Escherichia coli O104:H4 str. TY-2482
RS_GCF_000222505.1	d__Bacteria;p__Proteobacteria;c__Gammaproteobacteria;o__Enterobacterales;f__Enterobacteriaceae;g__Escherichia;s__Escherichia flexneri	ASM22250v2	Escherichia coli O104:H4 str. H112180282
GB_GCA_000222525.2	d__Bacteria;p__Proteobacteria;c__Gammaproteobacteria;o__Enterobacterales;f__Enterobacteriaceae;g__Escherichia;s__Escherichia flexneri	ASM22252v2	Escherichia coli O104:H4 str. H112180540
GB_GCA_000222545.2	d__Bacteria;p__Proteobacteria;c__Gammaproteobacteria;o__Enterobacterales;f__Enterobacteriaceae;g__Escherichia;s__Escherichia flexneri	ASM22254v2	Escherichia coli O104:H4 str. H112180283
RS_GCF_000223015.1	d__Bacteria;p__Proteobacteria;c__Gammaproteobacteria;o__Enterobacterales;f__Enterobacteriaceae;g__Escherichia;s__Escherichia flexneri	ASM22301v2	Escherichia coli O104:H4 str. GOS1
RS_GCF_000223035.1	d__Bacteria;p__Proteobacteria;c__Gammaproteobacteria;o__Enterobacterales;f__Enterobacteriaceae;g__Escherichia;s__Escherichia flexneri	ASM22303v2	Escherichia coli O104:H4 str. GOS2
RS_GCF_000223435.1	d__Bacteria;p__Proteobacteria;c__Gammaproteobacteria;o__Enterobacterales;f__Enterobacteriaceae;g__Klebsiella;s__Klebsiella pneumoniae	ASM22343v2	Klebsiella pneumoniae 1191100241
RS_GCF_000224395.1	d__Bacteria;p__Proteobacteria;c__Gammaproteobacteria;o__Enterobacterales;f__Enterobacteriaceae;g__Escherichia;s__Escherichia flexneri	ASM22439v2	Escherichia coli XH001
RS_GCF_000224675.1	d__Bacteria;p__Proteobacteria;c__Gammaproteobacteria;o__Enterobacterales;f__Enterobacteriaceae;g__Enterobacter;s__Enterobacter soli	ASM22467v1	Enterobacter asburiae LF7a
RS_GCF_000225025.1	d__Bacteria;p__Proteobacteria;c__Gammaproteobacteria;o__Enterobacterales;f__Enterobacteriaceae;g__Escherichia;s__Escherichia flexneri	ASM22502v2	Escherichia coli STEC_B2F1
RS_GCF_000225045.1	d__Bacteria;p__Proteobacteria;c__Gammaproteobacteria;o__Enterobacterales;f__Enterobacteriaceae;g__Escherichia;s__Escherichia coli_D	ASM22504v2	Escherichia coli STEC_C165-02
GB_GCA_000225065.2	d__Bacteria;p__Proteobacteria;c__Gammaproteobacteria;o__Enterobacterales;f__Enterobacteriaceae;g__Escherichia;s__Escherichia flexneri	ASM22506v2	Escherichia coli 2534-86
GB_GCA_000225085.2	d__Bacteria;p__Proteobacteria;c__Gammaproteobacteria;o__Enterobacterales;f__Enterobacteriaceae;g__Escherichia;s__Escherichia flexneri	ASM22508v2	Escherichia coli 3030-1
GB_GCA_000225105.2	d__Bacteria;p__Proteobacteria;c__Gammaproteobacteria;o__Enterobacterales;f__Enterobacteriaceae;g__Escherichia;s__Escherichia flexneri	ASM22510v2	Escherichia coli STEC_94C
GB_GCA_000225125.2	d__Bacteria;p__Proteobacteria;c__Gammaproteobacteria;o__Enterobacterales;f__Enterobacteriaceae;g__Escherichia;s__Escherichia flexneri	ASM22512v2	Escherichia coli STEC_DG131-3
RS_GCF_000225145.1	d__Bacteria;p__Proteobacteria;c__Gammaproteobacteria;o__Enterobacterales;f__Enterobacteriaceae;g__Escherichia;s__Escherichia flexneri	ASM22514v2	Escherichia coli STEC_EH250
RS_GCF_000225165.1	d__Bacteria;p__Proteobacteria;c__Gammaproteobacteria;o__Enterobacterales;f__Enterobacteriaceae;g__Escherichia;s__Escherichia flexneri	ASM22516v2	Escherichia coli G58-1
RS_GCF_000225185.2	d__Bacteria;p__Proteobacteria;c__Gammaproteobacteria;o__Enterobacterales;f__Enterobacteriaceae;g__Escherichia;s__Escherichia flexneri	ASM22518v3	Escherichia coli STEC_H.1.8
RS_GCF_000225205.1	d__Bacteria;p__Proteobacteria;c__Gammaproteobacteria;o__Enterobacterales;f__Enterobacteriaceae;g__Escherichia;s__Escherichia dysenteriae	ASM22520v2	Escherichia coli STEC_MHI813
RS_GCF_000225225.1	d__Bacteria;p__Proteobacteria;c__Gammaproteobacteria;o__Enterobacterales;f__Enterobacteriaceae;g__Escherichia;s__Escherichia flexneri	ASM22522v2	Escherichia coli STEC_S1191
GB_GCA_000225245.2	d__Bacteria;p__Proteobacteria;c__Gammaproteobacteria;o__Enterobacterales;f__Enterobacteriaceae;g__Escherichia;s__Escherichia flexneri	ASM22524v2	Escherichia coli TX1999
RS_GCF_000226585.1	d__Bacteria;p__Proteobacteria;c__Gammaproteobacteria;o__Enterobacterales;f__Enterobacteriaceae;g__Escherichia;s__Escherichia flexneri	ASM22658v1	Escherichia coli XH140A
RS_GCF_000227625.1	d__Bacteria;p__Proteobacteria;c__Gammaproteobacteria;o__Enterobacterales;f__Enterobacteriaceae;g__Escherichia;s__Escherichia coli_D	ASM22762v1	Escherichia coli O7:K1 str. CE10
GB_GCA_000230505.1	d__Bacteria;p__Proteobacteria;c__Gammaproteobacteria;o__Enterobacterales;f__Enterobacteriaceae;g__Salmonella;s__Salmonella enterica	ASM23050v1	Salmonella enterica subsp. enterica serovar Weltevreden str. 2007-60-3289-1
RS_GCF_000230875.1	d__Bacteria;p__Proteobacteria;c__Gammaproteobacteria;o__Enterobacterales;f__Enterobacteriaceae;g__Salmonella;s__Salmonella enterica	Salmonella_enterica_SARB27-2.0	Salmonella enterica subsp. enterica serovar Infantis str. SARB27
RS_GCF_000233675.1	d__Bacteria;p__Proteobacteria;c__Gammaproteobacteria;o__Enterobacterales;f__Enterobacteriaceae;g__Escherichia;s__Escherichia coli	ASM23367v2	Escherichia coli cloneA_i1
RS_GCF_000233875.1	d__Bacteria;p__Proteobacteria;c__Gammaproteobacteria;o__Enterobacterales;f__Enterobacteriaceae;g__Escherichia;s__Escherichia coli	ASM23387v1	Escherichia coli str. 'clone D i2'
RS_GCF_000233895.1	d__Bacteria;p__Proteobacteria;c__Gammaproteobacteria;o__Enterobacterales;f__Enterobacteriaceae;g__Escherichia;s__Escherichia coli	ASM23389v1	Escherichia coli str. 'clone D i14'
RS_GCF_000234215.1	d__Bacteria;p__Proteobacteria;c__Gammaproteobacteria;o__Enterobacterales;f__Enterobacteriaceae;g__Escherichia;s__Escherichia dysenteriae	ASM23421v2	Escherichia coli O157:H- str. 493-89
RS_GCF_000234235.1	d__Bacteria;p__Proteobacteria;c__Gammaproteobacteria;o__Enterobacterales;f__Enterobacteriaceae;g__Escherichia;s__Escherichia flexneri	ASM23423v2	Escherichia coli O113:H21 str. CL-3
RS_GCF_000234255.2	d__Bacteria;p__Proteobacteria;c__Gammaproteobacteria;o__Enterobacterales;f__Enterobacteriaceae;g__Escherichia;s__Escherichia flexneri	ASM23425v3	Escherichia coli O91:H21 str. B2F1
RS_GCF_000234275.2	d__Bacteria;p__Proteobacteria;c__Gammaproteobacteria;o__Enterobacterales;f__Enterobacteriaceae;g__Escherichia;s__Escherichia flexneri	ASM23427v3	Escherichia coli O121:H19 str. MT#2
RS_GCF_000234295.1	d__Bacteria;p__Proteobacteria;c__Gammaproteobacteria;o__Enterobacterales;f__Enterobacteriaceae;g__Escherichia;s__Escherichia flexneri	ASM23429v2	Escherichia coli O45:H2 str. 03-EN-705
RS_GCF_000234315.1	d__Bacteria;p__Proteobacteria;c__Gammaproteobacteria;o__Enterobacterales;f__Enterobacteriaceae;g__Escherichia;s__Escherichia dysenteriae	ASM23431v2	Escherichia coli O145:H28 str. 4865/96
RS_GCF_000234605.1	d__Bacteria;p__Proteobacteria;c__Gammaproteobacteria;o__Enterobacterales;f__Enterobacteriaceae;g__Escherichia;s__Escherichia flexneri	ASM23460v2	Escherichia coli O103:H25 str. NIPH-11060424
RS_GCF_000235045.1	d__Bacteria;p__Proteobacteria;c__Gammaproteobacteria;o__Enterobacterales;f__Enterobacteriaceae;g__Escherichia;s__Escherichia flexneri	Esch_coli_11-4632_C5_V2	Escherichia coli O104:H4 str. 11-4632 C5
RS_GCF_000235065.1	d__Bacteria;p__Proteobacteria;c__Gammaproteobacteria;o__Enterobacterales;f__Enterobacteriaceae;g__Escherichia;s__Escherichia flexneri	Esch_coli_11-4632_C4_V2	Escherichia coli O104:H4 str. 11-4632 C4
RS_GCF_000235085.1	d__Bacteria;p__Proteobacteria;c__Gammaproteobacteria;o__Enterobacterales;f__Enterobacteriaceae;g__Escherichia;s__Escherichia flexneri	Esch_coli_11-4632_C3_V2	Escherichia coli O104:H4 str. 11-4632 C3
RS_GCF_000235105.1	d__Bacteria;p__Proteobacteria;c__Gammaproteobacteria;o__Enterobacterales;f__Enterobacteriaceae;g__Escherichia;s__Escherichia flexneri	Esch_coli_11-4632_C2_V2	Escherichia coli O104:H4 str. 11-4632 C2
RS_GCF_000235125.1	d__Bacteria;p__Proteobacteria;c__Gammaproteobacteria;o__Enterobacterales;f__Enterobacteriaceae;g__Escherichia;s__Escherichia flexneri	Esch_coli_11-4632_C1_V2	Escherichia coli O104:H4 str. 11-4632 C1
RS_GCF_000235145.1	d__Bacteria;p__Proteobacteria;c__Gammaproteobacteria;o__Enterobacterales;f__Enterobacteriaceae;g__Escherichia;s__Escherichia flexneri	Esch_coli_11-4623_V2	Escherichia coli O104:H4 str. 11-4623
RS_GCF_000235165.1	d__Bacteria;p__Proteobacteria;c__Gammaproteobacteria;o__Enterobacterales;f__Enterobacteriaceae;g__Escherichia;s__Escherichia flexneri	Esch_coli_11-4522_V2	Escherichia coli O104:H4 str. 11-4522
RS_GCF_000235185.1	d__Bacteria;p__Proteobacteria;c__Gammaproteobacteria;o__Enterobacterales;f__Enterobacteriaceae;g__Escherichia;s__Escherichia flexneri	Esch_coli_11-4404_V2	Escherichia coli O104:H4 str. 11-4404
RS_GCF_000235205.1	d__Bacteria;p__Proteobacteria;c__Gammaproteobacteria;o__Enterobacterales;f__Enterobacteriaceae;g__Escherichia;s__Escherichia flexneri	Esch_coli_11-3677_V2	Escherichia coli O104:H4 str. 11-3677
RS_GCF_000235225.1	d__Bacteria;p__Proteobacteria;c__Gammaproteobacteria;o__Enterobacterales;f__Enterobacteriaceae;g__Escherichia;s__Escherichia flexneri	Esch_coli_09-7901_V2	Escherichia coli O104:H4 str. 09-7901
RS_GCF_000235245.1	d__Bacteria;p__Proteobacteria;c__Gammaproteobacteria;o__Enterobacterales;f__Enterobacteriaceae;g__Escherichia;s__Escherichia flexneri	Esch_coli_04-8351_V2	Escherichia coli O104:H4 str. 04-8351
RS_GCF_000235265.1	d__Bacteria;p__Proteobacteria;c__Gammaproteobacteria;o__Enterobacterales;f__Enterobacteriaceae;g__Escherichia;s__Escherichia flexneri	Esch_coli_C236-11_V2	Escherichia coli O104:H4 str. C236-11
RS_GCF_000235285.1	d__Bacteria;p__Proteobacteria;c__Gammaproteobacteria;o__Enterobacterales;f__Enterobacteriaceae;g__Escherichia;s__Escherichia flexneri	Esch_coli_C227-11_V2	Escherichia coli O104:H4 str. C227-11
GB_GCA_000235545.1	d__Bacteria;p__Proteobacteria;c__Gammaproteobacteria;o__Enterobacterales;f__Enterobacteriaceae;g__Salmonella;s__Salmonella enterica	ASM23554v1	Salmonella enterica subsp. enterica serovar Gallinarum/pullorum str. RKS5078
RS_GCF_000235765.1	d__Bacteria;p__Proteobacteria;c__Gammaproteobacteria;o__Enterobacterales;f__Enterobacteriaceae;g__Enterobacter;s__Enterobacter cloacae	ASM23576v3	Enterobacter cloacae subsp. dissolvens SDM
RS_GCF_000238435.1	d__Bacteria;p__Proteobacteria;c__Gammaproteobacteria;o__Enterobacterales;f__Enterobacteriaceae;g__Salmonella;s__Salmonella enterica	ASM23843v2	Salmonella enterica subsp. enterica serovar Montevideo str. 4441 H
RS_GCF_000238455.1	d__Bacteria;p__Proteobacteria;c__Gammaproteobacteria;o__Enterobacterales;f__Enterobacteriaceae;g__Salmonella;s__Salmonella enterica	ASM23845v2	Salmonella enterica subsp. enterica serovar Montevideo str. 42N
RS_GCF_000238475.1	d__Bacteria;p__Proteobacteria;c__Gammaproteobacteria;o__Enterobacterales;f__Enterobacteriaceae;g__Salmonella;s__Salmonella enterica	ASM23847v2	Salmonella enterica subsp. enterica serovar Montevideo str. 29N
RS_GCF_000238495.1	d__Bacteria;p__Proteobacteria;c__Gammaproteobacteria;o__Enterobacterales;f__Enterobacteriaceae;g__Salmonella;s__Salmonella enterica	ASM23849v2	Salmonella enterica subsp. enterica serovar Montevideo str. SARB30
RS_GCF_000238515.1	d__Bacteria;p__Proteobacteria;c__Gammaproteobacteria;o__Enterobacterales;f__Enterobacteriaceae;g__Salmonella;s__Salmonella enterica	ASM23851v2	Salmonella enterica subsp. enterica serovar Montevideo str. LQC 10
RS_GCF_000238535.1	d__Bacteria;p__Proteobacteria;c__Gammaproteobacteria;o__Enterobacterales;f__Enterobacteriaceae;g__Salmonella;s__Salmonella enterica	ASM23853v2	Salmonella enterica subsp. enterica serovar Montevideo str. ATCC BAA710
RS_GCF_000238555.1	d__Bacteria;p__Proteobacteria;c__Gammaproteobacteria;o__Enterobacterales;f__Enterobacteriaceae;g__Salmonella;s__Salmonella enterica	ASM23855v2	Salmonella enterica subsp. enterica serovar Montevideo str. SARB31
RS_GCF_000238715.1	d__Bacteria;p__Proteobacteria;c__Gammaproteobacteria;o__Enterobacterales;f__Enterobacteriaceae;g__Klebsiella;s__Klebsiella pneumoniae	Klebsiella_sp_4_1_44FAA_V1	Klebsiella sp. 4_1_44FAA
RS_GCF_000238735.1	d__Bacteria;p__Proteobacteria;c__Gammaproteobacteria;o__Enterobacterales;f__Enterobacteriaceae;g__Citrobacter;s__Citrobacter portucalensis	Citr_freu_4_7_47CFAA_V1	Citrobacter freundii 4_7_47CFAA
RS_GCF_000239335.1	d__Bacteria;p__Proteobacteria;c__Gammaproteobacteria;o__Enterobacterales;f__Enterobacteriaceae;g__Yokenella;s__Yokenella regensburgei	ASM23933v1	Yokenella regensburgei ATCC 43003
RS_GCF_000239975.1	d__Bacteria;p__Proteobacteria;c__Gammaproteobacteria;o__Enterobacterales;f__Enterobacteriaceae;g__Enterobacter;s__Enterobacter ludwigii	ASM23997v1	Enterobacter cloacae EcWSU1
RS_GCF_000240185.1	d__Bacteria;p__Proteobacteria;c__Gammaproteobacteria;o__Enterobacterales;f__Enterobacteriaceae;g__Klebsiella;s__Klebsiella pneumoniae	ASM24018v2	Klebsiella pneumoniae subsp. pneumoniae HS11286
RS_GCF_000240325.1	d__Bacteria;p__Proteobacteria;c__Gammaproteobacteria;o__Enterobacterales;f__Enterobacteriaceae;g__Klebsiella_A;s__Klebsiella_A michiganensis	ASM24032v1	Klebsiella michiganensis KCTC 1686
RS_GCF_000240785.1	d__Bacteria;p__Proteobacteria;c__Gammaproteobacteria;o__Enterobacterales;f__Enterobacteriaceae;g__Salmonella;s__Salmonella enterica	ASM24078v2	Salmonella enterica subsp. enterica serovar Montevideo str. 80959-06
GB_GCA_000240805.2	d__Bacteria;p__Proteobacteria;c__Gammaproteobacteria;o__Enterobacterales;f__Enterobacteriaceae;g__Salmonella;s__Salmonella enterica	ASM24080v2	Salmonella enterica subsp. enterica serovar Montevideo str. CT_02035278
RS_GCF_000240825.1	d__Bacteria;p__Proteobacteria;c__Gammaproteobacteria;o__Enterobacterales;f__Enterobacteriaceae;g__Salmonella;s__Salmonella enterica	ASM24082v2	Salmonella enterica subsp. enterica serovar Montevideo str. CT_02035318
RS_GCF_000240845.1	d__Bacteria;p__Proteobacteria;c__Gammaproteobacteria;o__Enterobacterales;f__Enterobacteriaceae;g__Salmonella;s__Salmonella enterica	ASM24084v2	Salmonella enterica subsp. enterica serovar Montevideo str. CT_02035320
RS_GCF_000240865.1	d__Bacteria;p__Proteobacteria;c__Gammaproteobacteria;o__Enterobacterales;f__Enterobacteriaceae;g__Salmonella;s__Salmonella enterica	ASM24086v2	Salmonella enterica subsp. enterica serovar Montevideo str. CT_02035321
RS_GCF_000240885.1	d__Bacteria;p__Proteobacteria;c__Gammaproteobacteria;o__Enterobacterales;f__Enterobacteriaceae;g__Salmonella;s__Salmonella enterica	ASM24088v2	Salmonella enterica subsp. enterica serovar Montevideo str. CT_02035327
RS_GCF_000240905.2	d__Bacteria;p__Proteobacteria;c__Gammaproteobacteria;o__Enterobacterales;f__Enterobacteriaceae;g__Salmonella;s__Salmonella enterica	ASM24090v3	Salmonella enterica subsp. enterica serovar Pomona str. ATCC 10729
RS_GCF_000241975.1	d__Bacteria;p__Proteobacteria;c__Gammaproteobacteria;o__Enterobacterales;f__Enterobacteriaceae;g__Escherichia;s__Escherichia coli	Esch_coli_H397_V1	Escherichia coli H397
RS_GCF_000241995.1	d__Bacteria;p__Proteobacteria;c__Gammaproteobacteria;o__Enterobacterales;f__Enterobacteriaceae;g__Escherichia;s__Escherichia dysenteriae	Esch_coli_E101_V1	Escherichia coli E101
RS_GCF_000242015.1	d__Bacteria;p__Proteobacteria;c__Gammaproteobacteria;o__Enterobacterales;f__Enterobacteriaceae;g__Escherichia;s__Escherichia coli_D	Esch_coli_B093_V1	Escherichia coli B093
RS_GCF_000242035.1	d__Bacteria;p__Proteobacteria;c__Gammaproteobacteria;o__Enterobacterales;f__Enterobacteriaceae;g__Escherichia;s__Escherichia flexneri	Esch_coli_H494_V1	Escherichia coli H494
RS_GCF_000242055.1	d__Bacteria;p__Proteobacteria;c__Gammaproteobacteria;o__Enterobacterales;f__Enterobacteriaceae;g__Escherichia;s__Escherichia coli_D	Esch_coli_TA124_V1	Escherichia coli TA124
RS_GCF_000242795.1	d__Bacteria;p__Proteobacteria;c__Gammaproteobacteria;o__Enterobacterales;f__Enterobacteriaceae;g__Salmonella;s__Salmonella enterica	ASM24279v2	Salmonella enterica subsp. enterica serovar Montevideo str. IA_2010008286
GB_GCA_000243195.1	d__Bacteria;p__Proteobacteria;c__Gammaproteobacteria;o__Enterobacterales;f__Enterobacteriaceae;g__Escherichia;s__Escherichia coli_D	Esch_coli_4_1_47FAA_V1	Escherichia coli 4_1_47FAA
RS_GCF_000245515.1	d__Bacteria;p__Proteobacteria;c__Gammaproteobacteria;o__Enterobacterales;f__Enterobacteriaceae;g__Escherichia;s__Escherichia dysenteriae	ASM24551v1	Escherichia coli O55:H7 str. RM12579
RS_GCF_000245535.1	d__Bacteria;p__Proteobacteria;c__Gammaproteobacteria;o__Enterobacterales;f__Enterobacteriaceae;g__Salmonella;s__Salmonella enterica	ASM24553v1	Salmonella enterica subsp. enterica serovar Typhi str. P-stx-12
RS_GCF_000247665.3	d__Bacteria;p__Proteobacteria;c__Gammaproteobacteria;o__Enterobacterales;f__Enterobacteriaceae;g__Escherichia;s__Escherichia flexneri	EcoliT22_2.0	Escherichia coli O157:H43 str. T22
RS_GCF_000247835.1	d__Bacteria;p__Proteobacteria;c__Gammaproteobacteria;o__Enterobacterales;f__Enterobacteriaceae;g__Klebsiella_A;s__Klebsiella_A michiganensis	Kleb_oxyt_10-5242_V1	Klebsiella michiganensis
RS_GCF_000247855.1	d__Bacteria;p__Proteobacteria;c__Gammaproteobacteria;o__Enterobacterales;f__Enterobacteriaceae;g__Klebsiella_A;s__Klebsiella_A oxytoca	Kleb_oxyt_10-5243_V1	Klebsiella oxytoca 10-5243
RS_GCF_000247875.1	d__Bacteria;p__Proteobacteria;c__Gammaproteobacteria;o__Enterobacterales;f__Enterobacteriaceae;g__Klebsiella_A;s__Klebsiella_A oxytoca	Kleb_oxyt_10-5245_V1	Klebsiella oxytoca 10-5245
RS_GCF_000247895.1	d__Bacteria;p__Proteobacteria;c__Gammaproteobacteria;o__Enterobacterales;f__Enterobacteriaceae;g__Raoultella;s__Raoultella ornithinolytica	Kleb_oxyt_10-5246_V1	Raoultella ornithinolytica 10-5246
RS_GCF_000247915.1	d__Bacteria;p__Proteobacteria;c__Gammaproteobacteria;o__Enterobacterales;f__Enterobacteriaceae;g__Klebsiella_A;s__Klebsiella_A grimontii	Kleb_oxyt_10-5250_V1	Klebsiella michiganensis
RS_GCF_000248015.1	d__Bacteria;p__Proteobacteria;c__Gammaproteobacteria;o__Enterobacterales;f__Enterobacteriaceae;g__Atlantibacter;s__Atlantibacter hermannii	ASM24801v2	Atlantibacter hermannii NBRC 105704
RS_GCF_000249055.1	d__Bacteria;p__Proteobacteria;c__Gammaproteobacteria;o__Enterobacterales;f__Enterobacteriaceae;g__Escherichia;s__Escherichia coli	ASM24905v2	Escherichia coli DEC1A
GB_GCA_000249075.2	d__Bacteria;p__Proteobacteria;c__Gammaproteobacteria;o__Enterobacterales;f__Enterobacteriaceae;g__Escherichia;s__Escherichia coli	ASM24907v2	Escherichia coli DEC1B
RS_GCF_000249095.1	d__Bacteria;p__Proteobacteria;c__Gammaproteobacteria;o__Enterobacterales;f__Enterobacteriaceae;g__Escherichia;s__Escherichia coli	ASM24909v2	Escherichia coli DEC1C
RS_GCF_000249115.1	d__Bacteria;p__Proteobacteria;c__Gammaproteobacteria;o__Enterobacterales;f__Enterobacteriaceae;g__Escherichia;s__Escherichia coli	ASM24911v2	Escherichia coli DEC1D
RS_GCF_000249135.1	d__Bacteria;p__Proteobacteria;c__Gammaproteobacteria;o__Enterobacterales;f__Enterobacteriaceae;g__Escherichia;s__Escherichia coli	ASM24913v2	Escherichia coli DEC1E
GB_GCA_000249155.2	d__Bacteria;p__Proteobacteria;c__Gammaproteobacteria;o__Enterobacterales;f__Enterobacteriaceae;g__Escherichia;s__Escherichia coli	ASM24915v2	Escherichia coli DEC2A
RS_GCF_000249175.1	d__Bacteria;p__Proteobacteria;c__Gammaproteobacteria;o__Enterobacterales;f__Enterobacteriaceae;g__Escherichia;s__Escherichia coli	ASM24917v2	Escherichia coli DEC2B
GB_GCA_000249195.2	d__Bacteria;p__Proteobacteria;c__Gammaproteobacteria;o__Enterobacterales;f__Enterobacteriaceae;g__Escherichia;s__Escherichia coli	ASM24919v2	Escherichia coli DEC2C
RS_GCF_000249215.1	d__Bacteria;p__Proteobacteria;c__Gammaproteobacteria;o__Enterobacterales;f__Enterobacteriaceae;g__Escherichia;s__Escherichia coli	ASM24921v2	Escherichia coli DEC2D
RS_GCF_000249235.1	d__Bacteria;p__Proteobacteria;c__Gammaproteobacteria;o__Enterobacterales;f__Enterobacteriaceae;g__Escherichia;s__Escherichia coli	ASM24923v2	Escherichia coli DEC2E
RS_GCF_000249255.1	d__Bacteria;p__Proteobacteria;c__Gammaproteobacteria;o__Enterobacterales;f__Enterobacteriaceae;g__Escherichia;s__Escherichia dysenteriae	ASM24925v2	Escherichia coli DEC3A
RS_GCF_000249275.1	d__Bacteria;p__Proteobacteria;c__Gammaproteobacteria;o__Enterobacterales;f__Enterobacteriaceae;g__Escherichia;s__Escherichia dysenteriae	ASM24927v2	Escherichia coli DEC3B
GB_GCA_000249295.2	d__Bacteria;p__Proteobacteria;c__Gammaproteobacteria;o__Enterobacterales;f__Enterobacteriaceae;g__Escherichia;s__Escherichia dysenteriae	ASM24929v2	Escherichia coli DEC3C
GB_GCA_000249315.2	d__Bacteria;p__Proteobacteria;c__Gammaproteobacteria;o__Enterobacterales;f__Enterobacteriaceae;g__Escherichia;s__Escherichia dysenteriae	ASM24931v2	Escherichia coli DEC3D
GB_GCA_000249335.2	d__Bacteria;p__Proteobacteria;c__Gammaproteobacteria;o__Enterobacterales;f__Enterobacteriaceae;g__Escherichia;s__Escherichia dysenteriae	ASM24933v2	Escherichia coli DEC3E
GB_GCA_000249355.2	d__Bacteria;p__Proteobacteria;c__Gammaproteobacteria;o__Enterobacterales;f__Enterobacteriaceae;g__Escherichia;s__Escherichia dysenteriae	ASM24935v2	Escherichia coli DEC3F
GB_GCA_000249375.2	d__Bacteria;p__Proteobacteria;c__Gammaproteobacteria;o__Enterobacterales;f__Enterobacteriaceae;g__Escherichia;s__Escherichia dysenteriae	ASM24937v2	Escherichia coli DEC4A
GB_GCA_000249395.2	d__Bacteria;p__Proteobacteria;c__Gammaproteobacteria;o__Enterobacterales;f__Enterobacteriaceae;g__Escherichia;s__Escherichia dysenteriae	ASM24939v2	Escherichia coli DEC4B
GB_GCA_000249415.2	d__Bacteria;p__Proteobacteria;c__Gammaproteobacteria;o__Enterobacterales;f__Enterobacteriaceae;g__Escherichia;s__Escherichia dysenteriae	ASM24941v2	Escherichia coli DEC4C
RS_GCF_000249435.1	d__Bacteria;p__Proteobacteria;c__Gammaproteobacteria;o__Enterobacterales;f__Enterobacteriaceae;g__Escherichia;s__Escherichia dysenteriae	ASM24943v2	Escherichia coli DEC4D
GB_GCA_000249455.2	d__Bacteria;p__Proteobacteria;c__Gammaproteobacteria;o__Enterobacterales;f__Enterobacteriaceae;g__Escherichia;s__Escherichia dysenteriae	ASM24945v2	Escherichia coli DEC4E
GB_GCA_000249475.2	d__Bacteria;p__Proteobacteria;c__Gammaproteobacteria;o__Enterobacterales;f__Enterobacteriaceae;g__Escherichia;s__Escherichia dysenteriae	ASM24947v2	Escherichia coli DEC4F
RS_GCF_000249495.1	d__Bacteria;p__Proteobacteria;c__Gammaproteobacteria;o__Enterobacterales;f__Enterobacteriaceae;g__Escherichia;s__Escherichia dysenteriae	ASM24949v2	Escherichia coli DEC5A
RS_GCF_000249515.1	d__Bacteria;p__Proteobacteria;c__Gammaproteobacteria;o__Enterobacterales;f__Enterobacteriaceae;g__Escherichia;s__Escherichia dysenteriae	ASM24951v2	Escherichia coli DEC5B
RS_GCF_000249535.1	d__Bacteria;p__Proteobacteria;c__Gammaproteobacteria;o__Enterobacterales;f__Enterobacteriaceae;g__Escherichia;s__Escherichia dysenteriae	ASM24953v2	Escherichia coli DEC5C
RS_GCF_000249555.1	d__Bacteria;p__Proteobacteria;c__Gammaproteobacteria;o__Enterobacterales;f__Enterobacteriaceae;g__Escherichia;s__Escherichia dysenteriae	ASM24955v2	Escherichia coli DEC5D
RS_GCF_000249575.1	d__Bacteria;p__Proteobacteria;c__Gammaproteobacteria;o__Enterobacterales;f__Enterobacteriaceae;g__Escherichia;s__Escherichia dysenteriae	ASM24957v2	Escherichia coli DEC5E
GB_GCA_000249595.2	d__Bacteria;p__Proteobacteria;c__Gammaproteobacteria;o__Enterobacterales;f__Enterobacteriaceae;g__Escherichia;s__Escherichia flexneri	ASM24959v2	Escherichia coli DEC6A
GB_GCA_000249615.2	d__Bacteria;p__Proteobacteria;c__Gammaproteobacteria;o__Enterobacterales;f__Enterobacteriaceae;g__Escherichia;s__Escherichia flexneri	ASM24961v2	Escherichia coli DEC6B
GB_GCA_000249635.2	d__Bacteria;p__Proteobacteria;c__Gammaproteobacteria;o__Enterobacterales;f__Enterobacteriaceae;g__Escherichia;s__Escherichia flexneri	ASM24963v2	Escherichia coli DEC6C
GB_GCA_000249655.2	d__Bacteria;p__Proteobacteria;c__Gammaproteobacteria;o__Enterobacterales;f__Enterobacteriaceae;g__Escherichia;s__Escherichia flexneri	ASM24965v2	Escherichia coli DEC6D
RS_GCF_000249675.1	d__Bacteria;p__Proteobacteria;c__Gammaproteobacteria;o__Enterobacterales;f__Enterobacteriaceae;g__Escherichia;s__Escherichia flexneri	ASM24967v2	Escherichia coli DEC6E
RS_GCF_000249695.1	d__Bacteria;p__Proteobacteria;c__Gammaproteobacteria;o__Enterobacterales;f__Enterobacteriaceae;g__Escherichia;s__Escherichia flexneri	ASM24969v2	Escherichia coli DEC7A
RS_GCF_000249715.1	d__Bacteria;p__Proteobacteria;c__Gammaproteobacteria;o__Enterobacterales;f__Enterobacteriaceae;g__Escherichia;s__Escherichia flexneri	ASM24971v2	Escherichia coli DEC7B
RS_GCF_000249735.1	d__Bacteria;p__Proteobacteria;c__Gammaproteobacteria;o__Enterobacterales;f__Enterobacteriaceae;g__Escherichia;s__Escherichia flexneri	ASM24973v2	Escherichia coli DEC7C
RS_GCF_000249755.1	d__Bacteria;p__Proteobacteria;c__Gammaproteobacteria;o__Enterobacterales;f__Enterobacteriaceae;g__Escherichia;s__Escherichia flexneri	ASM24975v2	Escherichia coli DEC7D
RS_GCF_000249775.1	d__Bacteria;p__Proteobacteria;c__Gammaproteobacteria;o__Enterobacterales;f__Enterobacteriaceae;g__Escherichia;s__Escherichia flexneri	ASM24977v2	Escherichia coli DEC7E
GB_GCA_000249795.2	d__Bacteria;p__Proteobacteria;c__Gammaproteobacteria;o__Enterobacterales;f__Enterobacteriaceae;g__Escherichia;s__Escherichia flexneri	ASM24979v2	Escherichia coli DEC8A
GB_GCA_000249815.2	d__Bacteria;p__Proteobacteria;c__Gammaproteobacteria;o__Enterobacterales;f__Enterobacteriaceae;g__Escherichia;s__Escherichia flexneri	ASM24981v2	Escherichia coli DEC8B
GB_GCA_000249835.2	d__Bacteria;p__Proteobacteria;c__Gammaproteobacteria;o__Enterobacterales;f__Enterobacteriaceae;g__Escherichia;s__Escherichia flexneri	ASM24983v2	Escherichia coli DEC8C
RS_GCF_000249855.1	d__Bacteria;p__Proteobacteria;c__Gammaproteobacteria;o__Enterobacterales;f__Enterobacteriaceae;g__Escherichia;s__Escherichia flexneri	ASM24985v2	Escherichia coli DEC8D
GB_GCA_000249875.2	d__Bacteria;p__Proteobacteria;c__Gammaproteobacteria;o__Enterobacterales;f__Enterobacteriaceae;g__Escherichia;s__Escherichia flexneri	ASM24987v2	Escherichia coli DEC8E
RS_GCF_000249895.1	d__Bacteria;p__Proteobacteria;c__Gammaproteobacteria;o__Enterobacterales;f__Enterobacteriaceae;g__Escherichia;s__Escherichia flexneri	ASM24989v2	Escherichia coli DEC9A
RS_GCF_000249915.1	d__Bacteria;p__Proteobacteria;c__Gammaproteobacteria;o__Enterobacterales;f__Enterobacteriaceae;g__Escherichia;s__Escherichia flexneri	ASM24991v2	Escherichia coli DEC9B
RS_GCF_000249935.1	d__Bacteria;p__Proteobacteria;c__Gammaproteobacteria;o__Enterobacterales;f__Enterobacteriaceae;g__Escherichia;s__Escherichia flexneri	ASM24993v2	Escherichia coli DEC9C
RS_GCF_000249955.1	d__Bacteria;p__Proteobacteria;c__Gammaproteobacteria;o__Enterobacterales;f__Enterobacteriaceae;g__Escherichia;s__Escherichia flexneri	ASM24995v2	Escherichia coli DEC9D
GB_GCA_000249975.2	d__Bacteria;p__Proteobacteria;c__Gammaproteobacteria;o__Enterobacterales;f__Enterobacteriaceae;g__Escherichia;s__Escherichia flexneri	ASM24997v2	Escherichia coli DEC9E
GB_GCA_000249995.2	d__Bacteria;p__Proteobacteria;c__Gammaproteobacteria;o__Enterobacterales;f__Enterobacteriaceae;g__Escherichia;s__Escherichia flexneri	ASM24999v2	Escherichia coli DEC10A
GB_GCA_000250015.2	d__Bacteria;p__Proteobacteria;c__Gammaproteobacteria;o__Enterobacterales;f__Enterobacteriaceae;g__Escherichia;s__Escherichia flexneri	ASM25001v2	Escherichia coli DEC10B
GB_GCA_000250035.2	d__Bacteria;p__Proteobacteria;c__Gammaproteobacteria;o__Enterobacterales;f__Enterobacteriaceae;g__Escherichia;s__Escherichia flexneri	ASM25003v2	Escherichia coli DEC10C
GB_GCA_000250055.2	d__Bacteria;p__Proteobacteria;c__Gammaproteobacteria;o__Enterobacterales;f__Enterobacteriaceae;g__Escherichia;s__Escherichia flexneri	ASM25005v2	Escherichia coli DEC10D
RS_GCF_000250075.1	d__Bacteria;p__Proteobacteria;c__Gammaproteobacteria;o__Enterobacterales;f__Enterobacteriaceae;g__Escherichia;s__Escherichia flexneri	ASM25007v2	Escherichia coli DEC10E
RS_GCF_000250095.1	d__Bacteria;p__Proteobacteria;c__Gammaproteobacteria;o__Enterobacterales;f__Enterobacteriaceae;g__Escherichia;s__Escherichia flexneri	ASM25009v2	Escherichia coli DEC10F
RS_GCF_000250115.1	d__Bacteria;p__Proteobacteria;c__Gammaproteobacteria;o__Enterobacterales;f__Enterobacteriaceae;g__Escherichia;s__Escherichia flexneri	ASM25011v2	Escherichia coli DEC11A
RS_GCF_000250135.1	d__Bacteria;p__Proteobacteria;c__Gammaproteobacteria;o__Enterobacterales;f__Enterobacteriaceae;g__Escherichia;s__Escherichia flexneri	ASM25013v2	Escherichia coli DEC11B
GB_GCA_000250155.2	d__Bacteria;p__Proteobacteria;c__Gammaproteobacteria;o__Enterobacterales;f__Enterobacteriaceae;g__Escherichia;s__Escherichia flexneri	ASM25015v2	Escherichia coli DEC11C
RS_GCF_000250175.1	d__Bacteria;p__Proteobacteria;c__Gammaproteobacteria;o__Enterobacterales;f__Enterobacteriaceae;g__Escherichia;s__Escherichia flexneri	ASM25017v2	Escherichia coli DEC11D
RS_GCF_000250195.1	d__Bacteria;p__Proteobacteria;c__Gammaproteobacteria;o__Enterobacterales;f__Enterobacteriaceae;g__Escherichia;s__Escherichia flexneri	ASM25019v2	Escherichia coli DEC11E
GB_GCA_000250215.2	d__Bacteria;p__Proteobacteria;c__Gammaproteobacteria;o__Enterobacterales;f__Enterobacteriaceae;g__Escherichia;s__Escherichia flexneri	ASM25021v2	Escherichia coli DEC12A
GB_GCA_000250235.2	d__Bacteria;p__Proteobacteria;c__Gammaproteobacteria;o__Enterobacterales;f__Enterobacteriaceae;g__Escherichia;s__Escherichia flexneri	ASM25023v2	Escherichia coli DEC12B
GB_GCA_000250255.2	d__Bacteria;p__Proteobacteria;c__Gammaproteobacteria;o__Enterobacterales;f__Enterobacteriaceae;g__Escherichia;s__Escherichia flexneri	ASM25025v2	Escherichia coli DEC12C
RS_GCF_000250275.1	d__Bacteria;p__Proteobacteria;c__Gammaproteobacteria;o__Enterobacterales;f__Enterobacteriaceae;g__Escherichia;s__Escherichia flexneri	ASM25027v2	Escherichia coli DEC12D
RS_GCF_000250295.1	d__Bacteria;p__Proteobacteria;c__Gammaproteobacteria;o__Enterobacterales;f__Enterobacteriaceae;g__Escherichia;s__Escherichia flexneri	ASM25029v2	Escherichia coli DEC12E
RS_GCF_000250315.1	d__Bacteria;p__Proteobacteria;c__Gammaproteobacteria;o__Enterobacterales;f__Enterobacteriaceae;g__Escherichia;s__Escherichia flexneri	ASM25031v2	Escherichia coli DEC13A
RS_GCF_000250335.1	d__Bacteria;p__Proteobacteria;c__Gammaproteobacteria;o__Enterobacterales;f__Enterobacteriaceae;g__Escherichia;s__Escherichia flexneri	ASM25033v2	Escherichia coli DEC13B
RS_GCF_000250355.1	d__Bacteria;p__Proteobacteria;c__Gammaproteobacteria;o__Enterobacterales;f__Enterobacteriaceae;g__Escherichia;s__Escherichia flexneri	ASM25035v2	Escherichia coli DEC13C
RS_GCF_000250375.1	d__Bacteria;p__Proteobacteria;c__Gammaproteobacteria;o__Enterobacterales;f__Enterobacteriaceae;g__Escherichia;s__Escherichia flexneri	ASM25037v2	Escherichia coli DEC13D
RS_GCF_000250395.1	d__Bacteria;p__Proteobacteria;c__Gammaproteobacteria;o__Enterobacterales;f__Enterobacteriaceae;g__Escherichia;s__Escherichia flexneri	ASM25039v2	Escherichia coli DEC13E
RS_GCF_000250415.1	d__Bacteria;p__Proteobacteria;c__Gammaproteobacteria;o__Enterobacterales;f__Enterobacteriaceae;g__Escherichia;s__Escherichia flexneri	ASM25041v2	Escherichia coli DEC14A
GB_GCA_000250435.2	d__Bacteria;p__Proteobacteria;c__Gammaproteobacteria;o__Enterobacterales;f__Enterobacteriaceae;g__Escherichia;s__Escherichia flexneri	ASM25043v2	Escherichia coli DEC14B
RS_GCF_000250455.1	d__Bacteria;p__Proteobacteria;c__Gammaproteobacteria;o__Enterobacterales;f__Enterobacteriaceae;g__Escherichia;s__Escherichia flexneri	ASM25045v2	Escherichia coli DEC14C
RS_GCF_000250475.1	d__Bacteria;p__Proteobacteria;c__Gammaproteobacteria;o__Enterobacterales;f__Enterobacteriaceae;g__Escherichia;s__Escherichia flexneri	ASM25047v2	Escherichia coli DEC14D
RS_GCF_000250495.1	d__Bacteria;p__Proteobacteria;c__Gammaproteobacteria;o__Enterobacterales;f__Enterobacteriaceae;g__Escherichia;s__Escherichia flexneri	ASM25049v2	Escherichia coli DEC15A
RS_GCF_000250515.1	d__Bacteria;p__Proteobacteria;c__Gammaproteobacteria;o__Enterobacterales;f__Enterobacteriaceae;g__Escherichia;s__Escherichia flexneri	ASM25051v2	Escherichia coli DEC15B
RS_GCF_000250535.1	d__Bacteria;p__Proteobacteria;c__Gammaproteobacteria;o__Enterobacterales;f__Enterobacteriaceae;g__Escherichia;s__Escherichia flexneri	ASM25053v2	Escherichia coli DEC15C
RS_GCF_000250555.1	d__Bacteria;p__Proteobacteria;c__Gammaproteobacteria;o__Enterobacterales;f__Enterobacteriaceae;g__Escherichia;s__Escherichia flexneri	ASM25055v2	Escherichia coli DEC15D
RS_GCF_000250575.1	d__Bacteria;p__Proteobacteria;c__Gammaproteobacteria;o__Enterobacterales;f__Enterobacteriaceae;g__Escherichia;s__Escherichia flexneri	ASM25057v2	Escherichia coli DEC15E
RS_GCF_000251025.1	d__Bacteria;p__Proteobacteria;c__Gammaproteobacteria;o__Enterobacterales;f__Enterobacteriaceae;g__Salmonella;s__Salmonella enterica_D	Salmonella_enterica_IV_05-0642-2.0.1	Salmonella enterica subsp. houtenae str. ATCC BAA-1581
RS_GCF_000252805.1	d__Bacteria;p__Proteobacteria;c__Gammaproteobacteria;o__Enterobacterales;f__Enterobacteriaceae;g__Escherichia;s__Escherichia coli	ASM25280v2	Escherichia coli SCI-07
RS_GCF_000252875.1	d__Bacteria;p__Proteobacteria;c__Gammaproteobacteria;o__Enterobacterales;f__Enterobacteriaceae;g__Salmonella;s__Salmonella enterica	ASM25287v1	Salmonella enterica subsp. enterica serovar Typhimurium str. 798
GB_GCA_000252895.1	d__Bacteria;p__Proteobacteria;c__Gammaproteobacteria;o__Enterobacterales;f__Enterobacteriaceae;g__Escherichia;s__Escherichia flexneri	ASM25289v1	Shigella flexneri 5a str. M90T
RS_GCF_000252915.2	d__Bacteria;p__Proteobacteria;c__Gammaproteobacteria;o__Enterobacterales;f__Enterobacteriaceae;g__Klebsiella_A;s__Klebsiella_A oxytoca	Ko11492-1_1.0	Klebsiella oxytoca 11492-1
RS_GCF_000252995.1	d__Bacteria;p__Proteobacteria;c__Gammaproteobacteria;o__Enterobacterales;f__Enterobacteriaceae;g__Salmonella;s__Salmonella bongori	ASM25299v1	Salmonella bongori NCTC 12419
RS_GCF_000255975.2	d__Bacteria;p__Proteobacteria;c__Gammaproteobacteria;o__Enterobacterales;f__Enterobacteriaceae;g__Klebsiella;s__Klebsiella pneumoniae	ASM25597v2	Klebsiella pneumoniae subsp. pneumoniae LCT-KP214
RS_GCF_000256015.1	d__Bacteria;p__Proteobacteria;c__Gammaproteobacteria;o__Enterobacterales;f__Enterobacteriaceae;g__Salmonella;s__Salmonella enterica	SalTypBL196 1.0	Salmonella enterica subsp. enterica serovar Typhi str. BL196
RS_GCF_000256625.1	d__Bacteria;p__Proteobacteria;c__Gammaproteobacteria;o__Enterobacterales;f__Enterobacteriaceae;g__Salmonella;s__Salmonella enterica	ASM25662v1	Salmonella enterica subsp. enterica serovar Heidelberg str. 41579
GB_GCA_000257275.1	d__Bacteria;p__Proteobacteria;c__Gammaproteobacteria;o__Enterobacterales;f__Enterobacteriaceae;g__Escherichia;s__Escherichia flexneri	ASM25727v1	Escherichia coli P12b
RS_GCF_000258025.1	d__Bacteria;p__Proteobacteria;c__Gammaproteobacteria;o__Enterobacterales;f__Enterobacteriaceae;g__Escherichia;s__Escherichia flexneri	ASM25802v1	Escherichia coli KO11FL
RS_GCF_000258145.1	d__Bacteria;p__Proteobacteria;c__Gammaproteobacteria;o__Enterobacterales;f__Enterobacteriaceae;g__Escherichia;s__Escherichia flexneri	ASM25814v1	Escherichia coli W
RS_GCF_000258225.1	d__Bacteria;p__Proteobacteria;c__Gammaproteobacteria;o__Enterobacterales;f__Enterobacteriaceae;g__Escherichia;s__Escherichia flexneri	ASM25822v1	Escherichia coli W26
RS_GCF_000258345.2	d__Bacteria;p__Proteobacteria;c__Gammaproteobacteria;o__Enterobacterales;f__Enterobacteriaceae;g__Hamiltonella;s__Hamiltonella defensa	ASM25834v2	Candidatus Hamiltonella defensa MED (Bemisia tabaci)
RS_GCF_000258365.1	d__Bacteria;p__Proteobacteria;c__Gammaproteobacteria;o__Enterobacterales;f__Enterobacteriaceae;g__Salmonella;s__Salmonella enterica	ASM25836v1	Salmonella enterica subsp. enterica serovar Heidelberg str. B182
RS_GCF_000258615.1	d__Bacteria;p__Proteobacteria;c__Gammaproteobacteria;o__Enterobacterales;f__Enterobacteriaceae;g__Escherichia;s__Escherichia flexneri	ASM25861v1	Escherichia coli O104:H4 str. ON2011
RS_GCF_000258635.1	d__Bacteria;p__Proteobacteria;c__Gammaproteobacteria;o__Enterobacterales;f__Enterobacteriaceae;g__Escherichia;s__Escherichia flexneri	ASM25863v1	Escherichia coli O104:H4 str. ON2010
RS_GCF_000258785.1	d__Bacteria;p__Proteobacteria;c__Gammaproteobacteria;o__Enterobacterales;f__Enterobacteriaceae;g__Escherichia;s__Escherichia flexneri	EscCol1.0	Escherichia coli NCCP15657
RS_GCF_000258865.1	d__Bacteria;p__Proteobacteria;c__Gammaproteobacteria;o__Enterobacterales;f__Enterobacteriaceae;g__Escherichia;s__Escherichia flexneri	ASM25886v1	Escherichia coli J53
RS_GCF_000259135.1	d__Bacteria;p__Proteobacteria;c__Gammaproteobacteria;o__Enterobacterales;f__Enterobacteriaceae;g__Escherichia;s__Escherichia flexneri	ECAI27.hybrid.1	Escherichia coli AI27
RS_GCF_000259385.1	d__Bacteria;p__Proteobacteria;c__Gammaproteobacteria;o__Enterobacterales;f__Enterobacteriaceae;g__Escherichia;s__Escherichia flexneri	NCCP15647_1.0	Escherichia coli NCCP15647
RS_GCF_000259425.1	d__Bacteria;p__Proteobacteria;c__Gammaproteobacteria;o__Enterobacterales;f__Enterobacteriaceae;g__Escherichia;s__Escherichia flexneri	ASM25942v1	Escherichia coli O32:H37 str. P4
RS_GCF_000259695.1	d__Bacteria;p__Proteobacteria;c__Gammaproteobacteria;o__Enterobacterales;f__Enterobacteriaceae;g__Escherichia;s__Escherichia coli	ASM25969v1	Escherichia coli LCT-EC106
RS_GCF_000260475.1	d__Bacteria;p__Proteobacteria;c__Gammaproteobacteria;o__Enterobacterales;f__Enterobacteriaceae;g__Escherichia;s__Escherichia dysenteriae	NCCP15658v1.0	Escherichia coli NCCP15658
RS_GCF_000261145.1	d__Bacteria;p__Proteobacteria;c__Gammaproteobacteria;o__Enterobacterales;f__Enterobacteriaceae;g__Escherichia;s__Escherichia flexneri	Esch_coli_M919_V2	Escherichia coli M919
RS_GCF_000261385.1	d__Bacteria;p__Proteobacteria;c__Gammaproteobacteria;o__Enterobacterales;f__Enterobacteriaceae;g__Escherichia;s__Escherichia flexneri	Esch_coli_B799_V1	Escherichia coli B799
RS_GCF_000261405.1	d__Bacteria;p__Proteobacteria;c__Gammaproteobacteria;o__Enterobacterales;f__Enterobacteriaceae;g__Escherichia;s__Escherichia flexneri	Esch_coli_H730_V1	Escherichia coli H730
RS_GCF_000261985.1	d__Bacteria;p__Proteobacteria;c__Gammaproteobacteria;o__Enterobacterales;f__Enterobacteriaceae;g__Salmonella;s__Salmonella enterica	CDC_2010-1237v1.0	Salmonella enterica subsp. enterica serovar Enteritidis str. 2010-1237
RS_GCF_000262125.1	d__Bacteria;p__Proteobacteria;c__Gammaproteobacteria;o__Enterobacterales;f__Enterobacteriaceae;g__Escherichia;s__Escherichia dysenteriae	ASM26212v1	Escherichia coli Xuzhou21
RS_GCF_000262305.1	d__Bacteria;p__Proteobacteria;c__Gammaproteobacteria;o__Enterobacterales;f__Enterobacteriaceae;g__Shimwellia;s__Shimwellia blattae	ASM26230v1	Shimwellia blattae DSM 4481 = NBRC 105725
RS_GCF_000262615.1	d__Bacteria;p__Proteobacteria;c__Gammaproteobacteria;o__Enterobacterales;f__Enterobacteriaceae;g__Salmonella;s__Salmonella enterica	SalTypUJ816A 1.0	Salmonella enterica subsp. enterica serovar Typhi str. UJ816A
RS_GCF_000262635.1	d__Bacteria;p__Proteobacteria;c__Gammaproteobacteria;o__Enterobacterales;f__Enterobacteriaceae;g__Salmonella;s__Salmonella enterica	SalTypUJ308A 1.0	Salmonella enterica subsp. enterica serovar Typhi str. UJ308A
RS_GCF_000263095.1	d__Bacteria;p__Proteobacteria;c__Gammaproteobacteria;o__Enterobacterales;f__Enterobacteriaceae;g__Klebsiella;s__Klebsiella pneumoniae	Klebphe1.0	Klebsiella pneumoniae subsp. pneumoniae LZ
RS_GCF_000263215.1	d__Bacteria;p__Proteobacteria;c__Gammaproteobacteria;o__Enterobacterales;f__Enterobacteriaceae;g__Cronobacter;s__Cronobacter sakazakii	ASM26321v1	Cronobacter sakazakii ES15
RS_GCF_000263295.1	d__Bacteria;p__Proteobacteria;c__Gammaproteobacteria;o__Enterobacterales;f__Enterobacteriaceae;g__Salmonella;s__Salmonella enterica	SE-SS209	Salmonella enterica subsp. enterica serovar Senftenberg str. SS209
RS_GCF_000263895.1	d__Bacteria;p__Proteobacteria;c__Gammaproteobacteria;o__Enterobacterales;f__Enterobacteriaceae;g__Escherichia;s__Escherichia flexneri	ASM26389v1	Escherichia coli O103:H25 str. CVM9340
RS_GCF_000263915.1	d__Bacteria;p__Proteobacteria;c__Gammaproteobacteria;o__Enterobacterales;f__Enterobacteriaceae;g__Escherichia;s__Escherichia flexneri	ASM26391v1	Escherichia coli O103:H2 str. CVM9450
RS_GCF_000263935.1	d__Bacteria;p__Proteobacteria;c__Gammaproteobacteria;o__Enterobacterales;f__Enterobacteriaceae;g__Escherichia;s__Escherichia flexneri	ASM26393v1	Escherichia coli O111:H11 str. CVM9534
RS_GCF_000263955.1	d__Bacteria;p__Proteobacteria;c__Gammaproteobacteria;o__Enterobacterales;f__Enterobacteriaceae;g__Escherichia;s__Escherichia flexneri	ASM26395v1	Escherichia coli O111:H11 str. CVM9545
RS_GCF_000263975.1	d__Bacteria;p__Proteobacteria;c__Gammaproteobacteria;o__Enterobacterales;f__Enterobacteriaceae;g__Escherichia;s__Escherichia flexneri	ASM26397v1	Escherichia coli O111:H8 str. CVM9570
RS_GCF_000263995.1	d__Bacteria;p__Proteobacteria;c__Gammaproteobacteria;o__Enterobacterales;f__Enterobacteriaceae;g__Escherichia;s__Escherichia flexneri	ASM26399v1	Escherichia coli O111:H8 str. CVM9574
RS_GCF_000264015.1	d__Bacteria;p__Proteobacteria;c__Gammaproteobacteria;o__Enterobacterales;f__Enterobacteriaceae;g__Escherichia;s__Escherichia flexneri	ASM26401v1	Escherichia coli O26:H11 str. CVM9942
RS_GCF_000264035.1	d__Bacteria;p__Proteobacteria;c__Gammaproteobacteria;o__Enterobacterales;f__Enterobacteriaceae;g__Escherichia;s__Escherichia flexneri	ASM26403v1	Escherichia coli O26:H11 str. CVM10026
RS_GCF_000264095.1	d__Bacteria;p__Proteobacteria;c__Gammaproteobacteria;o__Enterobacterales;f__Enterobacteriaceae;g__Escherichia;s__Escherichia coli	ASM26409v1	Escherichia coli KD1
RS_GCF_000264115.1	d__Bacteria;p__Proteobacteria;c__Gammaproteobacteria;o__Enterobacterales;f__Enterobacteriaceae;g__Escherichia;s__Escherichia flexneri	ASM26411v1	Escherichia coli 541-15
RS_GCF_000264135.1	d__Bacteria;p__Proteobacteria;c__Gammaproteobacteria;o__Enterobacterales;f__Enterobacteriaceae;g__Escherichia;s__Escherichia coli_D	ASM26413v1	Escherichia coli 576-1
RS_GCF_000264155.1	d__Bacteria;p__Proteobacteria;c__Gammaproteobacteria;o__Enterobacterales;f__Enterobacteriaceae;g__Escherichia;s__Escherichia flexneri	ASM26415v1	Escherichia coli 75
RS_GCF_000264175.1	d__Bacteria;p__Proteobacteria;c__Gammaproteobacteria;o__Enterobacterales;f__Enterobacteriaceae;g__Escherichia;s__Escherichia coli	ASM26417v1	Escherichia coli HM605
RS_GCF_000264195.1	d__Bacteria;p__Proteobacteria;c__Gammaproteobacteria;o__Enterobacterales;f__Enterobacteriaceae;g__Escherichia;s__Escherichia coli_D	ASM26419v1	Escherichia coli KD2
RS_GCF_000264215.1	d__Bacteria;p__Proteobacteria;c__Gammaproteobacteria;o__Enterobacterales;f__Enterobacteriaceae;g__Escherichia;s__Escherichia flexneri	ASM26421v1	Escherichia coli 541-1
RS_GCF_000264235.1	d__Bacteria;p__Proteobacteria;c__Gammaproteobacteria;o__Enterobacterales;f__Enterobacteriaceae;g__Escherichia;s__Escherichia flexneri	ASM26423v1	Escherichia coli CUMT8
GB_GCA_000264705.1	d__Bacteria;p__Proteobacteria;c__Gammaproteobacteria;o__Enterobacterales;f__Enterobacteriaceae;g__Enterobacter;s__Enterobacter himalayensis	EntClo 1.0	Enterobacter cloacae subsp. cloacae GS1
RS_GCF_000267005.2	d__Bacteria;p__Proteobacteria;c__Gammaproteobacteria;o__Enterobacterales;f__Enterobacteriaceae;g__Escherichia;s__Escherichia dysenteriae	ASM26700v2	Escherichia coli FDA505
RS_GCF_000267025.1	d__Bacteria;p__Proteobacteria;c__Gammaproteobacteria;o__Enterobacterales;f__Enterobacteriaceae;g__Escherichia;s__Escherichia dysenteriae	ASM26702v1	Escherichia coli EC1738
RS_GCF_000267045.1	d__Bacteria;p__Proteobacteria;c__Gammaproteobacteria;o__Enterobacterales;f__Enterobacteriaceae;g__Escherichia;s__Escherichia dysenteriae	ASM26704v1	Escherichia coli EC1734
RS_GCF_000267065.1	d__Bacteria;p__Proteobacteria;c__Gammaproteobacteria;o__Enterobacterales;f__Enterobacteriaceae;g__Escherichia;s__Escherichia dysenteriae	ASM26706v1	Escherichia coli TW09109
RS_GCF_000267085.1	d__Bacteria;p__Proteobacteria;c__Gammaproteobacteria;o__Enterobacterales;f__Enterobacteriaceae;g__Escherichia;s__Escherichia dysenteriae	ASM26708v1	Escherichia coli PA22
RS_GCF_000267105.1	d__Bacteria;p__Proteobacteria;c__Gammaproteobacteria;o__Enterobacterales;f__Enterobacteriaceae;g__Escherichia;s__Escherichia dysenteriae	ASM26710v1	Escherichia coli PA40
RS_GCF_000267125.1	d__Bacteria;p__Proteobacteria;c__Gammaproteobacteria;o__Enterobacterales;f__Enterobacteriaceae;g__Escherichia;s__Escherichia dysenteriae	ASM26712v1	Escherichia coli TW06591
RS_GCF_000267145.1	d__Bacteria;p__Proteobacteria;c__Gammaproteobacteria;o__Enterobacterales;f__Enterobacteriaceae;g__Escherichia;s__Escherichia dysenteriae	ASM26714v1	Escherichia coli TW10246
RS_GCF_000267165.1	d__Bacteria;p__Proteobacteria;c__Gammaproteobacteria;o__Enterobacterales;f__Enterobacteriaceae;g__Escherichia;s__Escherichia dysenteriae	ASM26716v1	Escherichia coli TW11039
RS_GCF_000267185.1	d__Bacteria;p__Proteobacteria;c__Gammaproteobacteria;o__Enterobacterales;f__Enterobacteriaceae;g__Escherichia;s__Escherichia dysenteriae	ASM26718v1	Escherichia coli TW10119
RS_GCF_000267205.2	d__Bacteria;p__Proteobacteria;c__Gammaproteobacteria;o__Enterobacterales;f__Enterobacteriaceae;g__Escherichia;s__Escherichia dysenteriae	ASM26720v2	Escherichia coli EC1863
RS_GCF_000267225.2	d__Bacteria;p__Proteobacteria;c__Gammaproteobacteria;o__Enterobacterales;f__Enterobacteriaceae;g__Escherichia;s__Escherichia dysenteriae	ASM26722v2	Escherichia coli EC1845
RS_GCF_000267245.2	d__Bacteria;p__Proteobacteria;c__Gammaproteobacteria;o__Enterobacterales;f__Enterobacteriaceae;g__Escherichia;s__Escherichia dysenteriae	ASM26724v2	Escherichia coli EC4448
RS_GCF_000267265.2	d__Bacteria;p__Proteobacteria;c__Gammaproteobacteria;o__Enterobacterales;f__Enterobacteriaceae;g__Escherichia;s__Escherichia dysenteriae	ASM26726v2	Escherichia coli EC4437
RS_GCF_000267285.2	d__Bacteria;p__Proteobacteria;c__Gammaproteobacteria;o__Enterobacterales;f__Enterobacteriaceae;g__Escherichia;s__Escherichia dysenteriae	ASM26728v2	Escherichia coli EC4436
RS_GCF_000267305.2	d__Bacteria;p__Proteobacteria;c__Gammaproteobacteria;o__Enterobacterales;f__Enterobacteriaceae;g__Escherichia;s__Escherichia dysenteriae	ASM26730v2	Escherichia coli EC4439
RS_GCF_000267325.1	d__Bacteria;p__Proteobacteria;c__Gammaproteobacteria;o__Enterobacterales;f__Enterobacteriaceae;g__Escherichia;s__Escherichia dysenteriae	ASM26732v1	Escherichia coli EC4402
RS_GCF_000267345.2	d__Bacteria;p__Proteobacteria;c__Gammaproteobacteria;o__Enterobacterales;f__Enterobacteriaceae;g__Escherichia;s__Escherichia dysenteriae	ASM26734v2	Escherichia coli EC4013
RS_GCF_000267365.2	d__Bacteria;p__Proteobacteria;c__Gammaproteobacteria;o__Enterobacterales;f__Enterobacteriaceae;g__Escherichia;s__Escherichia dysenteriae	ASM26736v2	Escherichia coli EC4422
RS_GCF_000267385.2	d__Bacteria;p__Proteobacteria;c__Gammaproteobacteria;o__Enterobacterales;f__Enterobacteriaceae;g__Escherichia;s__Escherichia dysenteriae	ASM26738v2	Escherichia coli EC4421
RS_GCF_000267405.2	d__Bacteria;p__Proteobacteria;c__Gammaproteobacteria;o__Enterobacterales;f__Enterobacteriaceae;g__Escherichia;s__Escherichia dysenteriae	ASM26740v2	Escherichia coli TW14301
RS_GCF_000267425.2	d__Bacteria;p__Proteobacteria;c__Gammaproteobacteria;o__Enterobacterales;f__Enterobacteriaceae;g__Escherichia;s__Escherichia dysenteriae	ASM26742v2	Escherichia coli O157:H7 str. TW14313
RS_GCF_000267445.2	d__Bacteria;p__Proteobacteria;c__Gammaproteobacteria;o__Enterobacterales;f__Enterobacteriaceae;g__Escherichia;s__Escherichia dysenteriae	ASM26744v2	Escherichia coli EC4196
RS_GCF_000267465.2	d__Bacteria;p__Proteobacteria;c__Gammaproteobacteria;o__Enterobacterales;f__Enterobacteriaceae;g__Escherichia;s__Escherichia dysenteriae	ASM26746v2	Escherichia coli EC4203
RS_GCF_000267485.2	d__Bacteria;p__Proteobacteria;c__Gammaproteobacteria;o__Enterobacterales;f__Enterobacteriaceae;g__Escherichia;s__Escherichia dysenteriae	ASM26748v2	Escherichia coli FDA517
RS_GCF_000267505.2	d__Bacteria;p__Proteobacteria;c__Gammaproteobacteria;o__Enterobacterales;f__Enterobacteriaceae;g__Escherichia;s__Escherichia dysenteriae	ASM26750v2	Escherichia coli FRIK1996
RS_GCF_000267525.2	d__Bacteria;p__Proteobacteria;c__Gammaproteobacteria;o__Enterobacterales;f__Enterobacteriaceae;g__Escherichia;s__Escherichia dysenteriae	ASM26752v2	Escherichia coli FRIK1985
RS_GCF_000267565.1	d__Bacteria;p__Proteobacteria;c__Gammaproteobacteria;o__Enterobacterales;f__Enterobacteriaceae;g__Salmonella;s__Salmonella enterica	YKP860805.1	Salmonella enterica subsp. enterica serovar Typhi str. ST0208
RS_GCF_000267605.2	d__Bacteria;p__Proteobacteria;c__Gammaproteobacteria;o__Enterobacterales;f__Enterobacteriaceae;g__Escherichia;s__Escherichia dysenteriae	ASM26760v2	Escherichia coli TW09098
RS_GCF_000267625.2	d__Bacteria;p__Proteobacteria;c__Gammaproteobacteria;o__Enterobacterales;f__Enterobacteriaceae;g__Escherichia;s__Escherichia dysenteriae	ASM26762v2	Escherichia coli TW07945
RS_GCF_000267645.2	d__Bacteria;p__Proteobacteria;c__Gammaproteobacteria;o__Enterobacterales;f__Enterobacteriaceae;g__Escherichia;s__Escherichia dysenteriae	ASM26764v2	Escherichia coli PA42
RS_GCF_000267665.2	d__Bacteria;p__Proteobacteria;c__Gammaproteobacteria;o__Enterobacterales;f__Enterobacteriaceae;g__Escherichia;s__Escherichia dysenteriae	ASM26766v2	Escherichia coli PA41
RS_GCF_000267685.2	d__Bacteria;p__Proteobacteria;c__Gammaproteobacteria;o__Enterobacterales;f__Enterobacteriaceae;g__Escherichia;s__Escherichia dysenteriae	ASM26768v2	Escherichia coli PA39
RS_GCF_000267705.2	d__Bacteria;p__Proteobacteria;c__Gammaproteobacteria;o__Enterobacterales;f__Enterobacteriaceae;g__Escherichia;s__Escherichia dysenteriae	ASM26770v2	Escherichia coli PA33
RS_GCF_000267725.2	d__Bacteria;p__Proteobacteria;c__Gammaproteobacteria;o__Enterobacterales;f__Enterobacteriaceae;g__Escherichia;s__Escherichia dysenteriae	ASM26772v2	Escherichia coli PA32
RS_GCF_000267745.2	d__Bacteria;p__Proteobacteria;c__Gammaproteobacteria;o__Enterobacterales;f__Enterobacteriaceae;g__Escherichia;s__Escherichia dysenteriae	ASM26774v2	Escherichia coli PA31
RS_GCF_000267765.2	d__Bacteria;p__Proteobacteria;c__Gammaproteobacteria;o__Enterobacterales;f__Enterobacteriaceae;g__Escherichia;s__Escherichia dysenteriae	ASM26776v2	Escherichia coli PA28
RS_GCF_000267785.2	d__Bacteria;p__Proteobacteria;c__Gammaproteobacteria;o__Enterobacterales;f__Enterobacteriaceae;g__Escherichia;s__Escherichia dysenteriae	ASM26778v2	Escherichia coli PA25
RS_GCF_000267805.2	d__Bacteria;p__Proteobacteria;c__Gammaproteobacteria;o__Enterobacterales;f__Enterobacteriaceae;g__Escherichia;s__Escherichia dysenteriae	ASM26780v2	Escherichia coli PA24
RS_GCF_000267825.2	d__Bacteria;p__Proteobacteria;c__Gammaproteobacteria;o__Enterobacterales;f__Enterobacteriaceae;g__Escherichia;s__Escherichia dysenteriae	ASM26782v2	Escherichia coli PA15
RS_GCF_000267845.2	d__Bacteria;p__Proteobacteria;c__Gammaproteobacteria;o__Enterobacterales;f__Enterobacteriaceae;g__Escherichia;s__Escherichia dysenteriae	ASM26784v2	Escherichia coli PA14
RS_GCF_000267865.2	d__Bacteria;p__Proteobacteria;c__Gammaproteobacteria;o__Enterobacterales;f__Enterobacteriaceae;g__Escherichia;s__Escherichia dysenteriae	ASM26786v2	Escherichia coli PA10
RS_GCF_000267885.2	d__Bacteria;p__Proteobacteria;c__Gammaproteobacteria;o__Enterobacterales;f__Enterobacteriaceae;g__Escherichia;s__Escherichia dysenteriae	ASM26788v2	Escherichia coli PA9
RS_GCF_000267905.2	d__Bacteria;p__Proteobacteria;c__Gammaproteobacteria;o__Enterobacterales;f__Enterobacteriaceae;g__Escherichia;s__Escherichia dysenteriae	ASM26790v2	Escherichia coli PA5
RS_GCF_000267925.2	d__Bacteria;p__Proteobacteria;c__Gammaproteobacteria;o__Enterobacterales;f__Enterobacteriaceae;g__Escherichia;s__Escherichia dysenteriae	ASM26792v2	Escherichia coli PA3
RS_GCF_000267945.2	d__Bacteria;p__Proteobacteria;c__Gammaproteobacteria;o__Enterobacterales;f__Enterobacteriaceae;g__Escherichia;s__Escherichia dysenteriae	ASM26794v2	Escherichia coli 93-001
RS_GCF_000267965.2	d__Bacteria;p__Proteobacteria;c__Gammaproteobacteria;o__Enterobacterales;f__Enterobacteriaceae;g__Escherichia;s__Escherichia dysenteriae	ASM26796v2	Escherichia coli FRIK1990
GB_GCA_000267985.1	d__Bacteria;p__Proteobacteria;c__Gammaproteobacteria;o__Enterobacterales;f__Enterobacteriaceae;g__Escherichia;s__Escherichia flexneri	ASM26798v1	Shigella flexneri CCH060
GB_GCA_000268005.1	d__Bacteria;p__Proteobacteria;c__Gammaproteobacteria;o__Enterobacterales;f__Enterobacteriaceae;g__Escherichia;s__Escherichia flexneri	ASM26800v1	Shigella sonnei 3233-85
GB_GCA_000268025.1	d__Bacteria;p__Proteobacteria;c__Gammaproteobacteria;o__Enterobacterales;f__Enterobacteriaceae;g__Escherichia;s__Escherichia flexneri	ASM26802v1	Shigella flexneri K-404
GB_GCA_000268045.1	d__Bacteria;p__Proteobacteria;c__Gammaproteobacteria;o__Enterobacterales;f__Enterobacteriaceae;g__Escherichia;s__Escherichia flexneri	ASM26804v1	Shigella sonnei 3226-85
GB_GCA_000268085.1	d__Bacteria;p__Proteobacteria;c__Gammaproteobacteria;o__Enterobacterales;f__Enterobacteriaceae;g__Escherichia;s__Escherichia flexneri	ASM26808v1	Shigella flexneri 2850-71
GB_GCA_000268105.1	d__Bacteria;p__Proteobacteria;c__Gammaproteobacteria;o__Enterobacterales;f__Enterobacteriaceae;g__Escherichia;s__Escherichia flexneri	ASM26810v1	Shigella dysenteriae 225-75
GB_GCA_000268125.1	d__Bacteria;p__Proteobacteria;c__Gammaproteobacteria;o__Enterobacterales;f__Enterobacteriaceae;g__Escherichia;s__Escherichia flexneri	ASM26812v1	Escherichia coli EPECa12
GB_GCA_000268145.1	d__Bacteria;p__Proteobacteria;c__Gammaproteobacteria;o__Enterobacterales;f__Enterobacteriaceae;g__Escherichia;s__Escherichia flexneri	ASM26814v1	Shigella boydii 965-58
GB_GCA_000268165.1	d__Bacteria;p__Proteobacteria;c__Gammaproteobacteria;o__Enterobacterales;f__Enterobacteriaceae;g__Escherichia;s__Escherichia flexneri	ASM26816v1	Shigella flexneri K-315
GB_GCA_000268185.1	d__Bacteria;p__Proteobacteria;c__Gammaproteobacteria;o__Enterobacterales;f__Enterobacteriaceae;g__Escherichia;s__Escherichia flexneri	ASM26818v1	Shigella boydii 4444-74
RS_GCF_000268205.1	d__Bacteria;p__Proteobacteria;c__Gammaproteobacteria;o__Enterobacterales;f__Enterobacteriaceae;g__Escherichia;s__Escherichia flexneri	ASM26820v1	Escherichia coli EPEC C342-62
GB_GCA_000268225.1	d__Bacteria;p__Proteobacteria;c__Gammaproteobacteria;o__Enterobacterales;f__Enterobacteriaceae;g__Escherichia;s__Escherichia flexneri	ASM26822v1	Shigella sonnei 4822-66
GB_GCA_000268245.1	d__Bacteria;p__Proteobacteria;c__Gammaproteobacteria;o__Enterobacterales;f__Enterobacteriaceae;g__Escherichia;s__Escherichia flexneri	ASM26824v1	Shigella flexneri K-1770
RS_GCF_000269585.1	d__Bacteria;p__Proteobacteria;c__Gammaproteobacteria;o__Enterobacterales;f__Enterobacteriaceae;g__Klebsiella_A;s__Klebsiella_A oxytoca	PB_Kleb_oxyt_10-5248_V1	Klebsiella oxytoca 10-5248
RS_GCF_000269645.1	d__Bacteria;p__Proteobacteria;c__Gammaproteobacteria;o__Enterobacterales;f__Enterobacteriaceae;g__Escherichia;s__Escherichia flexneri	PB_Esch_coli_MG12655_V1	Escherichia coli str. K-12 substr. MG1655
RS_GCF_000270105.1	d__Bacteria;p__Proteobacteria;c__Gammaproteobacteria;o__Enterobacterales;f__Enterobacteriaceae;g__Escherichia;s__Escherichia flexneri	ASM27010v1	Escherichia coli DH1
RS_GCF_000271885.2	d__Bacteria;p__Proteobacteria;c__Gammaproteobacteria;o__Enterobacterales;f__Enterobacteriaceae;g__Salmonella;s__Salmonella enterica	ASM27188v2	Salmonella enterica subsp. enterica serovar Newport str. Levine 1
RS_GCF_000271905.2	d__Bacteria;p__Proteobacteria;c__Gammaproteobacteria;o__Enterobacterales;f__Enterobacteriaceae;g__Salmonella;s__Salmonella enterica	ASM27190v2	Salmonella enterica subsp. enterica serovar Newport str. Levine 15
RS_GCF_000272515.1	d__Bacteria;p__Proteobacteria;c__Gammaproteobacteria;o__Enterobacterales;f__Enterobacteriaceae;g__Salmonella;s__Salmonella enterica	ASM27251v1	Salmonella enterica subsp. enterica serovar Newport str. CVM 35185
RS_GCF_000272535.1	d__Bacteria;p__Proteobacteria;c__Gammaproteobacteria;o__Enterobacterales;f__Enterobacteriaceae;g__Salmonella;s__Salmonella enterica	ASM27253v1	Salmonella enterica subsp. enterica serovar Newport str. CVM 35188
RS_GCF_000272555.1	d__Bacteria;p__Proteobacteria;c__Gammaproteobacteria;o__Enterobacterales;f__Enterobacteriaceae;g__Salmonella;s__Salmonella enterica	ASM27255v1	Salmonella enterica subsp. enterica serovar Newport str. CVM 21559
RS_GCF_000272575.1	d__Bacteria;p__Proteobacteria;c__Gammaproteobacteria;o__Enterobacterales;f__Enterobacteriaceae;g__Salmonella;s__Salmonella enterica	ASM27257v1	Salmonella enterica subsp. enterica serovar Newport str. CVM 19447
RS_GCF_000272595.1	d__Bacteria;p__Proteobacteria;c__Gammaproteobacteria;o__Enterobacterales;f__Enterobacteriaceae;g__Salmonella;s__Salmonella enterica	ASM27259v1	Salmonella enterica subsp. enterica serovar Newport str. CVM 19567
RS_GCF_000272615.1	d__Bacteria;p__Proteobacteria;c__Gammaproteobacteria;o__Enterobacterales;f__Enterobacteriaceae;g__Salmonella;s__Salmonella enterica	ASM27261v1	Salmonella enterica subsp. enterica serovar Newport str. CVM 35202
RS_GCF_000272635.1	d__Bacteria;p__Proteobacteria;c__Gammaproteobacteria;o__Enterobacterales;f__Enterobacteriaceae;g__Salmonella;s__Salmonella enterica	ASM27263v1	Salmonella enterica subsp. enterica serovar Newport str. CVM 35199
RS_GCF_000272655.1	d__Bacteria;p__Proteobacteria;c__Gammaproteobacteria;o__Enterobacterales;f__Enterobacteriaceae;g__Salmonella;s__Salmonella enterica	ASM27265v1	Salmonella enterica subsp. enterica serovar Newport str. CVM 21539
RS_GCF_000272675.1	d__Bacteria;p__Proteobacteria;c__Gammaproteobacteria;o__Enterobacterales;f__Enterobacteriaceae;g__Salmonella;s__Salmonella enterica	ASM27267v1	Salmonella enterica subsp. enterica serovar Newport str. CVM 33953
RS_GCF_000272695.1	d__Bacteria;p__Proteobacteria;c__Gammaproteobacteria;o__Enterobacterales;f__Enterobacteriaceae;g__Salmonella;s__Salmonella enterica	ASM27269v1	Salmonella enterica subsp. enterica serovar Newport str. CVM 19449
RS_GCF_000272715.4	d__Bacteria;p__Proteobacteria;c__Gammaproteobacteria;o__Enterobacterales;f__Enterobacteriaceae;g__Salmonella;s__Salmonella enterica	ASM27271v4	Salmonella enterica subsp. enterica serovar Newport str. CVM 21550
RS_GCF_000272735.4	d__Bacteria;p__Proteobacteria;c__Gammaproteobacteria;o__Enterobacterales;f__Enterobacteriaceae;g__Salmonella;s__Salmonella enterica	ASM27273v4	Salmonella enterica subsp. enterica serovar Newport str. CVM 22513
RS_GCF_000272755.4	d__Bacteria;p__Proteobacteria;c__Gammaproteobacteria;o__Enterobacterales;f__Enterobacteriaceae;g__Salmonella;s__Salmonella enterica	ASM27275v4	Salmonella enterica subsp. enterica serovar Newport str. CVM 21538
RS_GCF_000272775.4	d__Bacteria;p__Proteobacteria;c__Gammaproteobacteria;o__Enterobacterales;f__Enterobacteriaceae;g__Salmonella;s__Salmonella enterica	ASM27277v4	Salmonella enterica subsp. enterica serovar Newport str. CVM 22425
GB_GCA_000272795.2	d__Bacteria;p__Proteobacteria;c__Gammaproteobacteria;o__Enterobacterales;f__Enterobacteriaceae;g__Salmonella;s__Salmonella enterica	ASM27279v2	Salmonella enterica subsp. enterica serovar Newport str. CVM 21554
RS_GCF_000272815.2	d__Bacteria;p__Proteobacteria;c__Gammaproteobacteria;o__Enterobacterales;f__Enterobacteriaceae;g__Salmonella;s__Salmonella enterica	ASM27281v2	Salmonella enterica subsp. enterica serovar Newport str. CVM N18486
RS_GCF_000272835.4	d__Bacteria;p__Proteobacteria;c__Gammaproteobacteria;o__Enterobacterales;f__Enterobacteriaceae;g__Salmonella;s__Salmonella enterica	ASM27283v4	Salmonella enterica subsp. enterica serovar Newport str. CVM N1543
RS_GCF_000272855.1	d__Bacteria;p__Proteobacteria;c__Gammaproteobacteria;o__Enterobacterales;f__Enterobacteriaceae;g__Salmonella;s__Salmonella enterica	ASM27285v1	Salmonella enterica subsp. enterica serovar Newport str. CVM 19536
RS_GCF_000272875.1	d__Bacteria;p__Proteobacteria;c__Gammaproteobacteria;o__Enterobacterales;f__Enterobacteriaceae;g__Salmonella;s__Salmonella enterica	ASM27287v1	Salmonella enterica subsp. enterica serovar Newport str. CVM 4176
RS_GCF_000272895.2	d__Bacteria;p__Proteobacteria;c__Gammaproteobacteria;o__Enterobacterales;f__Enterobacteriaceae;g__Salmonella;s__Salmonella enterica	ASM27289v3	Salmonella enterica subsp. enterica serovar Newport str. CVM 22462
RS_GCF_000272915.1	d__Bacteria;p__Proteobacteria;c__Gammaproteobacteria;o__Enterobacterales;f__Enterobacteriaceae;g__Salmonella;s__Salmonella enterica	ASM27291v1	Salmonella enterica subsp. enterica serovar Newport str. CVM 19443
RS_GCF_000272935.1	d__Bacteria;p__Proteobacteria;c__Gammaproteobacteria;o__Enterobacterales;f__Enterobacteriaceae;g__Salmonella;s__Salmonella enterica	ASM27293v1	Salmonella enterica subsp. enterica serovar Newport str. CVM 37978
RS_GCF_000272955.1	d__Bacteria;p__Proteobacteria;c__Gammaproteobacteria;o__Enterobacterales;f__Enterobacteriaceae;g__Salmonella;s__Salmonella enterica	ASM27295v1	Salmonella enterica subsp. enterica serovar Newport str. CVM 19593
RS_GCF_000272975.1	d__Bacteria;p__Proteobacteria;c__Gammaproteobacteria;o__Enterobacterales;f__Enterobacteriaceae;g__Salmonella;s__Salmonella enterica	ASM27297v1	Salmonella enterica subsp. enterica serovar Newport str. CVM 19470
RS_GCF_000273425.1	d__Bacteria;p__Proteobacteria;c__Gammaproteobacteria;o__Enterobacterales;f__Enterobacteriaceae;g__Escherichia;s__Escherichia flexneri	Esch_coli_MG12655_V1	Escherichia coli str. K-12 substr. MG1655
RS_GCF_000276705.2	d__Bacteria;p__Proteobacteria;c__Gammaproteobacteria;o__Enterobacterales;f__Enterobacteriaceae;g__Klebsiella_A;s__Klebsiella_A michiganensis	ASM27670v2	Klebsiella michiganensis E718
RS_GCF_000276745.1	d__Bacteria;p__Proteobacteria;c__Gammaproteobacteria;o__Enterobacterales;f__Enterobacteriaceae;g__Escherichia;s__Escherichia flexneri	EC_O111:H8_CVM9602_v01	Escherichia coli O111:H8 str. CVM9602
RS_GCF_000276765.1	d__Bacteria;p__Proteobacteria;c__Gammaproteobacteria;o__Enterobacterales;f__Enterobacteriaceae;g__Escherichia;s__Escherichia flexneri	EC_O111:H8_CVM9634_1.0	Escherichia coli O111:H8 str. CVM9634
RS_GCF_000276785.1	d__Bacteria;p__Proteobacteria;c__Gammaproteobacteria;o__Enterobacterales;f__Enterobacteriaceae;g__Escherichia;s__Escherichia flexneri	EC_O26:H11_CVM10224_1.0	Escherichia coli O26:H11 str. CVM10224
RS_GCF_000276845.1	d__Bacteria;p__Proteobacteria;c__Gammaproteobacteria;o__Enterobacterales;f__Enterobacteriaceae;g__Escherichia;s__Escherichia flexneri	EC_O26:H11_CVM10030_1.0	Escherichia coli O26:H11 str. CVM10030
RS_GCF_000276865.1	d__Bacteria;p__Proteobacteria;c__Gammaproteobacteria;o__Enterobacterales;f__Enterobacteriaceae;g__Escherichia;s__Escherichia flexneri	EC_O111_CVM9455_1.0	Escherichia coli O111:H11 str. CVM9455
RS_GCF_000276885.1	d__Bacteria;p__Proteobacteria;c__Gammaproteobacteria;o__Enterobacterales;f__Enterobacteriaceae;g__Escherichia;s__Escherichia flexneri	EC_O26:H11_CVM9952_1.0	Escherichia coli O26:H11 str. CVM9952
RS_GCF_000276925.1	d__Bacteria;p__Proteobacteria;c__Gammaproteobacteria;o__Enterobacterales;f__Enterobacteriaceae;g__Escherichia;s__Escherichia flexneri	EC_O111:H11_CVM9553_1.0	Escherichia coli O111:H11 str. CVM9553
RS_GCF_000276945.1	d__Bacteria;p__Proteobacteria;c__Gammaproteobacteria;o__Enterobacterales;f__Enterobacteriaceae;g__Escherichia;s__Escherichia flexneri	EC_O26:H11_CVM10021_1.0	Escherichia coli O26:H11 str. CVM10021
RS_GCF_000277545.1	d__Bacteria;p__Proteobacteria;c__Gammaproteobacteria;o__Enterobacterales;f__Enterobacteriaceae;g__Cedecea;s__Cedecea sp000277545	ASM27754v1	Enterobacter sp. Ag1
RS_GCF_000277565.1	d__Bacteria;p__Proteobacteria;c__Gammaproteobacteria;o__Enterobacterales;f__Enterobacteriaceae;g__Citrobacter;s__Citrobacter freundii	ASM27756v1	Citrobacter sp. A1
RS_GCF_000278465.1	d__Bacteria;p__Proteobacteria;c__Gammaproteobacteria;o__Enterobacterales;f__Enterobacteriaceae;g__Salmonella;s__Salmonella enterica	CDC_2010K-2599v1.0	Salmonella enterica subsp. enterica serovar Enteritidis str. 2010K-2599
RS_GCF_000278485.1	d__Bacteria;p__Proteobacteria;c__Gammaproteobacteria;o__Enterobacterales;f__Enterobacteriaceae;g__Salmonella;s__Salmonella enterica	CDC-2010K_0669v1.0	Salmonella enterica subsp. enterica serovar Enteritidis str. 2010K-0669
RS_GCF_000278505.1	d__Bacteria;p__Proteobacteria;c__Gammaproteobacteria;o__Enterobacterales;f__Enterobacteriaceae;g__Salmonella;s__Salmonella enterica	08-0047v1.0	Salmonella enterica subsp. enterica serovar Enteritidis str. 08-0047
RS_GCF_000278525.1	d__Bacteria;p__Proteobacteria;c__Gammaproteobacteria;o__Enterobacterales;f__Enterobacteriaceae;g__Salmonella;s__Salmonella enterica	08-0128v1.0	Salmonella enterica subsp. enterica serovar Enteritidis str. 08-0128
RS_GCF_000278545.1	d__Bacteria;p__Proteobacteria;c__Gammaproteobacteria;o__Enterobacterales;f__Enterobacteriaceae;g__Salmonella;s__Salmonella enterica	08-0627v1.0	Salmonella enterica subsp. enterica serovar Enteritidis str. 08-0627
RS_GCF_000280075.1	d__Bacteria;p__Proteobacteria;c__Gammaproteobacteria;o__Enterobacterales;f__Enterobacteriaceae;g__Salmonella;s__Salmonella enterica	ASM28007v1	Salmonella enterica subsp. enterica serovar Enteritidis str. 622731-39
RS_GCF_000280095.1	d__Bacteria;p__Proteobacteria;c__Gammaproteobacteria;o__Enterobacterales;f__Enterobacteriaceae;g__Salmonella;s__Salmonella enterica	ASM28009v1	Salmonella enterica subsp. enterica serovar Enteritidis str. 639016-6
RS_GCF_000280115.1	d__Bacteria;p__Proteobacteria;c__Gammaproteobacteria;o__Enterobacterales;f__Enterobacteriaceae;g__Salmonella;s__Salmonella enterica	ASM28011v1	Salmonella enterica subsp. enterica serovar Enteritidis str. 640631
RS_GCF_000280135.1	d__Bacteria;p__Proteobacteria;c__Gammaproteobacteria;o__Enterobacterales;f__Enterobacteriaceae;g__Salmonella;s__Salmonella enterica	ASM28013v1	Salmonella enterica subsp. enterica serovar Enteritidis str. 77-0424
RS_GCF_000280155.1	d__Bacteria;p__Proteobacteria;c__Gammaproteobacteria;o__Enterobacterales;f__Enterobacteriaceae;g__Salmonella;s__Salmonella enterica	ASM28015v1	Salmonella enterica subsp. enterica serovar Enteritidis str. 607307-6
RS_GCF_000280175.1	d__Bacteria;p__Proteobacteria;c__Gammaproteobacteria;o__Enterobacterales;f__Enterobacteriaceae;g__Salmonella;s__Salmonella enterica	ASM28017v1	Salmonella enterica subsp. enterica serovar Enteritidis str. 485549-17
RS_GCF_000280195.1	d__Bacteria;p__Proteobacteria;c__Gammaproteobacteria;o__Enterobacterales;f__Enterobacteriaceae;g__Salmonella;s__Salmonella enterica	ASM28019v1	Salmonella enterica subsp. enterica serovar Enteritidis str. 596866-22
RS_GCF_000280215.1	d__Bacteria;p__Proteobacteria;c__Gammaproteobacteria;o__Enterobacterales;f__Enterobacteriaceae;g__Salmonella;s__Salmonella enterica	ASM28021v1	Salmonella enterica subsp. enterica serovar Enteritidis str. 596866-70
RS_GCF_000280235.1	d__Bacteria;p__Proteobacteria;c__Gammaproteobacteria;o__Enterobacterales;f__Enterobacteriaceae;g__Salmonella;s__Salmonella enterica	ASM28023v1	Salmonella enterica subsp. enterica serovar Enteritidis str. 629164-26
RS_GCF_000280255.1	d__Bacteria;p__Proteobacteria;c__Gammaproteobacteria;o__Enterobacterales;f__Enterobacteriaceae;g__Salmonella;s__Salmonella enterica	ASM28025v1	Salmonella enterica subsp. enterica serovar Enteritidis str. 629164-37
RS_GCF_000280275.1	d__Bacteria;p__Proteobacteria;c__Gammaproteobacteria;o__Enterobacterales;f__Enterobacteriaceae;g__Salmonella;s__Salmonella enterica	ASM28027v1	Salmonella enterica subsp. enterica serovar Enteritidis str. 639672-46
RS_GCF_000280295.1	d__Bacteria;p__Proteobacteria;c__Gammaproteobacteria;o__Enterobacterales;f__Enterobacteriaceae;g__Salmonella;s__Salmonella enterica	ASM28029v1	Salmonella enterica subsp. enterica serovar Enteritidis str. 639672-50
RS_GCF_000280315.2	d__Bacteria;p__Proteobacteria;c__Gammaproteobacteria;o__Enterobacterales;f__Enterobacteriaceae;g__Salmonella;s__Salmonella enterica	ASM28031v2	Salmonella enterica subsp. enterica serovar Enteritidis str. 77-1427
RS_GCF_000280335.1	d__Bacteria;p__Proteobacteria;c__Gammaproteobacteria;o__Enterobacterales;f__Enterobacteriaceae;g__Salmonella;s__Salmonella enterica	ASM28033v1	Salmonella enterica subsp. enterica serovar Enteritidis str. 77-2659
RS_GCF_000280355.1	d__Bacteria;p__Proteobacteria;c__Gammaproteobacteria;o__Enterobacterales;f__Enterobacteriaceae;g__Salmonella;s__Salmonella enterica	ASM28035v1	Salmonella enterica subsp. enterica serovar Enteritidis str. 78-1757
RS_GCF_000280375.1	d__Bacteria;p__Proteobacteria;c__Gammaproteobacteria;o__Enterobacterales;f__Enterobacteriaceae;g__Salmonella;s__Salmonella enterica	ASM28037v1	Salmonella enterica subsp. enterica serovar Enteritidis str. 22510-1
RS_GCF_000280395.1	d__Bacteria;p__Proteobacteria;c__Gammaproteobacteria;o__Enterobacterales;f__Enterobacteriaceae;g__Salmonella;s__Salmonella enterica	ASM28039v1	Salmonella enterica subsp. enterica serovar Enteritidis str. 8b-1
RS_GCF_000280415.1	d__Bacteria;p__Proteobacteria;c__Gammaproteobacteria;o__Enterobacterales;f__Enterobacteriaceae;g__Salmonella;s__Salmonella enterica	ASM28041v1	Salmonella enterica subsp. enterica serovar Enteritidis str. 648905 5-18
RS_GCF_000280435.1	d__Bacteria;p__Proteobacteria;c__Gammaproteobacteria;o__Enterobacterales;f__Enterobacteriaceae;g__Salmonella;s__Salmonella enterica	ASM28043v1	Salmonella enterica subsp. enterica serovar Enteritidis str. 648901 6-18
RS_GCF_000280455.1	d__Bacteria;p__Proteobacteria;c__Gammaproteobacteria;o__Enterobacterales;f__Enterobacteriaceae;g__Salmonella;s__Salmonella enterica	ASM28045v1	Salmonella enterica subsp. enterica serovar Enteritidis str. 50-3079
RS_GCF_000280475.1	d__Bacteria;p__Proteobacteria;c__Gammaproteobacteria;o__Enterobacterales;f__Enterobacteriaceae;g__Salmonella;s__Salmonella enterica	ASM28047v1	Salmonella enterica subsp. enterica serovar Enteritidis str. 58-6482
RS_GCF_000280495.2	d__Bacteria;p__Proteobacteria;c__Gammaproteobacteria;o__Enterobacterales;f__Enterobacteriaceae;g__Kosakonia;s__Kosakonia radicincitans	ASM28049v2	Kosakonia radicincitans DSM 16656
RS_GCF_000281255.1	d__Bacteria;p__Proteobacteria;c__Gammaproteobacteria;o__Enterobacterales;f__Enterobacteriaceae;g__Klebsiella;s__Klebsiella pneumoniae	KPNIH2_1	Klebsiella pneumoniae subsp. pneumoniae KPNIH2
RS_GCF_000281275.1	d__Bacteria;p__Proteobacteria;c__Gammaproteobacteria;o__Enterobacterales;f__Enterobacteriaceae;g__Klebsiella;s__Klebsiella pneumoniae	KPNIH5_1	Klebsiella pneumoniae subsp. pneumoniae KPNIH5
RS_GCF_000281295.1	d__Bacteria;p__Proteobacteria;c__Gammaproteobacteria;o__Enterobacterales;f__Enterobacteriaceae;g__Klebsiella;s__Klebsiella pneumoniae	KPNIH6_1	Klebsiella pneumoniae subsp. pneumoniae KPNIH6
RS_GCF_000281315.1	d__Bacteria;p__Proteobacteria;c__Gammaproteobacteria;o__Enterobacterales;f__Enterobacteriaceae;g__Klebsiella;s__Klebsiella pneumoniae	KPNIH9_1	Klebsiella pneumoniae subsp. pneumoniae KPNIH9
RS_GCF_000281335.1	d__Bacteria;p__Proteobacteria;c__Gammaproteobacteria;o__Enterobacterales;f__Enterobacteriaceae;g__Klebsiella;s__Klebsiella pneumoniae	KPNIH12_1	Klebsiella pneumoniae subsp. pneumoniae KPNIH12
RS_GCF_000281355.1	d__Bacteria;p__Proteobacteria;c__Gammaproteobacteria;o__Enterobacterales;f__Enterobacteriaceae;g__Klebsiella;s__Klebsiella pneumoniae	KPNIH17_1	Klebsiella pneumoniae subsp. pneumoniae KPNIH17
RS_GCF_000281375.1	d__Bacteria;p__Proteobacteria;c__Gammaproteobacteria;o__Enterobacterales;f__Enterobacteriaceae;g__Klebsiella;s__Klebsiella pneumoniae	KPNIH20_1	Klebsiella pneumoniae subsp. pneumoniae KPNIH20
RS_GCF_000281395.1	d__Bacteria;p__Proteobacteria;c__Gammaproteobacteria;o__Enterobacterales;f__Enterobacteriaceae;g__Klebsiella;s__Klebsiella pneumoniae	KPNIH4_1	Klebsiella pneumoniae subsp. pneumoniae KPNIH4
RS_GCF_000281415.1	d__Bacteria;p__Proteobacteria;c__Gammaproteobacteria;o__Enterobacterales;f__Enterobacteriaceae;g__Klebsiella;s__Klebsiella pneumoniae	KPNIH7_1	Klebsiella pneumoniae subsp. pneumoniae KPNIH7
RS_GCF_000281435.2	d__Bacteria;p__Proteobacteria;c__Gammaproteobacteria;o__Enterobacterales;f__Enterobacteriaceae;g__Klebsiella;s__Klebsiella pneumoniae	ASM28143v2	Klebsiella pneumoniae subsp. pneumoniae KPNIH10
RS_GCF_000281455.1	d__Bacteria;p__Proteobacteria;c__Gammaproteobacteria;o__Enterobacterales;f__Enterobacteriaceae;g__Klebsiella;s__Klebsiella pneumoniae	KPNIH14_1	Klebsiella pneumoniae subsp. pneumoniae KPNIH14
RS_GCF_000281475.1	d__Bacteria;p__Proteobacteria;c__Gammaproteobacteria;o__Enterobacterales;f__Enterobacteriaceae;g__Klebsiella;s__Klebsiella pneumoniae	KPNIH18_1	Klebsiella pneumoniae subsp. pneumoniae KPNIH18
RS_GCF_000281495.1	d__Bacteria;p__Proteobacteria;c__Gammaproteobacteria;o__Enterobacterales;f__Enterobacteriaceae;g__Klebsiella;s__Klebsiella pneumoniae	KPNIH21_1	Klebsiella pneumoniae subsp. pneumoniae KPNIH21
RS_GCF_000281515.1	d__Bacteria;p__Proteobacteria;c__Gammaproteobacteria;o__Enterobacterales;f__Enterobacteriaceae;g__Klebsiella;s__Klebsiella pneumoniae	KPNIH22_1	Klebsiella pneumoniae subsp. pneumoniae KPNIH22
RS_GCF_000281535.2	d__Bacteria;p__Proteobacteria;c__Gammaproteobacteria;o__Enterobacterales;f__Enterobacteriaceae;g__Klebsiella;s__Klebsiella pneumoniae	ASM28153v2	Klebsiella pneumoniae subsp. pneumoniae KPNIH1
RS_GCF_000281555.1	d__Bacteria;p__Proteobacteria;c__Gammaproteobacteria;o__Enterobacterales;f__Enterobacteriaceae;g__Klebsiella;s__Klebsiella pneumoniae	KPNIH8_1	Klebsiella pneumoniae subsp. pneumoniae KPNIH8
RS_GCF_000281575.1	d__Bacteria;p__Proteobacteria;c__Gammaproteobacteria;o__Enterobacterales;f__Enterobacteriaceae;g__Klebsiella;s__Klebsiella pneumoniae	KPNIH11_1	Klebsiella pneumoniae subsp. pneumoniae KPNIH11
RS_GCF_000281595.1	d__Bacteria;p__Proteobacteria;c__Gammaproteobacteria;o__Enterobacterales;f__Enterobacteriaceae;g__Klebsiella;s__Klebsiella pneumoniae	KPNIH16_1	Klebsiella pneumoniae subsp. pneumoniae KPNIH16
RS_GCF_000281615.1	d__Bacteria;p__Proteobacteria;c__Gammaproteobacteria;o__Enterobacterales;f__Enterobacteriaceae;g__Klebsiella;s__Klebsiella pneumoniae	KPNIH19_1	Klebsiella pneumoniae subsp. pneumoniae KPNIH19
RS_GCF_000281635.1	d__Bacteria;p__Proteobacteria;c__Gammaproteobacteria;o__Enterobacterales;f__Enterobacteriaceae;g__Klebsiella;s__Klebsiella pneumoniae	KPNIH23_1	Klebsiella pneumoniae subsp. pneumoniae KPNIH23
RS_GCF_000281755.1	d__Bacteria;p__Proteobacteria;c__Gammaproteobacteria;o__Enterobacterales;f__Enterobacteriaceae;g__Klebsiella;s__Klebsiella pneumoniae	KlePneDSM30104	Klebsiella pneumoniae subsp. pneumoniae DSM 30104
RS_GCF_000281775.1	d__Bacteria;p__Proteobacteria;c__Gammaproteobacteria;o__Enterobacterales;f__Enterobacteriaceae;g__Escherichia;s__Escherichia flexneri	ASM28177v1	Escherichia coli STEC_O31
GB_GCA_000281795.1	d__Bacteria;p__Proteobacteria;c__Gammaproteobacteria;o__Enterobacterales;f__Enterobacteriaceae;g__Escherichia;s__Escherichia flexneri	ASM28179v1	Shigella flexneri 6603-63
GB_GCA_000281815.1	d__Bacteria;p__Proteobacteria;c__Gammaproteobacteria;o__Enterobacterales;f__Enterobacteriaceae;g__Escherichia;s__Escherichia flexneri	ASM28181v1	Shigella sonnei str. Moseley
RS_GCF_000282855.1	d__Bacteria;p__Proteobacteria;c__Gammaproteobacteria;o__Enterobacterales;f__Enterobacteriaceae;g__Salmonella;s__Salmonella enterica	SalTypCR0063 1.0	Salmonella enterica subsp. enterica serovar Typhi str. CR0063
RS_GCF_000282875.1	d__Bacteria;p__Proteobacteria;c__Gammaproteobacteria;o__Enterobacterales;f__Enterobacteriaceae;g__Salmonella;s__Salmonella enterica	SalTypSTCR0044 1.0	Salmonella enterica subsp. enterica serovar Typhi str. CR0044
RS_GCF_000283455.1	d__Bacteria;p__Proteobacteria;c__Gammaproteobacteria;o__Enterobacterales;f__Enterobacteriaceae;g__Klebsiella;s__Klebsiella pneumoniae	KlebKpneumoniae_ST258_1.0	Klebsiella pneumoniae subsp. pneumoniae ST258-490
GB_GCA_000283715.1	d__Bacteria;p__Proteobacteria;c__Gammaproteobacteria;o__Enterobacterales;f__Enterobacteriaceae;g__Escherichia;s__Escherichia flexneri	ASM28371v1	Shigella sonnei 53G
RS_GCF_000283735.1	d__Bacteria;p__Proteobacteria;c__Gammaproteobacteria;o__Enterobacterales;f__Enterobacteriaceae;g__Salmonella;s__Salmonella enterica	ASM28373v1	Salmonella enterica subsp. enterica serovar Typhimurium str. T000240
RS_GCF_000284495.1	d__Bacteria;p__Proteobacteria;c__Gammaproteobacteria;o__Enterobacterales;f__Enterobacteriaceae;g__Escherichia;s__Escherichia coli	ASM28449v1	Escherichia coli LF82
RS_GCF_000284655.1	d__Bacteria;p__Proteobacteria;c__Gammaproteobacteria;o__Enterobacterales;f__Enterobacteriaceae;g__Regiella;s__Regiella insecticola	ASM28465v1	Candidatus Regiella insecticola 5.15
RS_GCF_000284755.1	d__Bacteria;p__Proteobacteria;c__Gammaproteobacteria;o__Enterobacterales;f__Enterobacteriaceae;g__Salmonella;s__Salmonella enterica	ASM28475v1	Salmonella enterica subsp. enterica serovar Heidelberg str. 41563
RS_GCF_000284775.1	d__Bacteria;p__Proteobacteria;c__Gammaproteobacteria;o__Enterobacterales;f__Enterobacteriaceae;g__Salmonella;s__Salmonella enterica	ASM28477v1	Salmonella enterica subsp. enterica serovar Heidelberg str. 41573
RS_GCF_000284795.1	d__Bacteria;p__Proteobacteria;c__Gammaproteobacteria;o__Enterobacterales;f__Enterobacteriaceae;g__Salmonella;s__Salmonella enterica	ASM28479v1	Salmonella enterica subsp. enterica serovar Heidelberg str. 41566
RS_GCF_000284815.1	d__Bacteria;p__Proteobacteria;c__Gammaproteobacteria;o__Enterobacterales;f__Enterobacteriaceae;g__Salmonella;s__Salmonella enterica	ASM28481v1	Salmonella enterica subsp. enterica serovar Heidelberg str. 41565
RS_GCF_000285375.1	d__Bacteria;p__Proteobacteria;c__Gammaproteobacteria;o__Enterobacterales;f__Enterobacteriaceae;g__Escherichia;s__Escherichia coli	ASM28537v1	Escherichia coli HM605
RS_GCF_000285655.3	d__Bacteria;p__Proteobacteria;c__Gammaproteobacteria;o__Enterobacterales;f__Enterobacteriaceae;g__Escherichia;s__Escherichia coli	EC958.v1	Escherichia coli O25b:H4-ST131
RS_GCF_000286275.1	d__Bacteria;p__Proteobacteria;c__Gammaproteobacteria;o__Enterobacterales;f__Enterobacteriaceae;g__Enterobacter;s__Enterobacter kobei	ASM28627v1	Enterobacter cloacae subsp. cloacae ENHKU01
RS_GCF_000286655.1	d__Bacteria;p__Proteobacteria;c__Gammaproteobacteria;o__Enterobacterales;f__Enterobacteriaceae;g__Enterobacter;s__Enterobacter nimipressuralis	ASM28665v1	Enterobacter sp. SST3
RS_GCF_000287335.1	d__Bacteria;p__Proteobacteria;c__Gammaproteobacteria;o__Enterobacterales;f__Enterobacteriaceae;g__GCF-000287335;s__GCF-000287335 sp000287335	ASM28733v1	secondary endosymbiont of Ctenarytaina eucalypti
RS_GCF_000287355.1	d__Bacteria;p__Proteobacteria;c__Gammaproteobacteria;o__Enterobacterales;f__Enterobacteriaceae;g__GCF-000287355;s__GCF-000287355 sp000287355	ASM28735v1	secondary endosymbiont of Heteropsylla cubana
RS_GCF_000292755.1	d__Bacteria;p__Proteobacteria;c__Gammaproteobacteria;o__Enterobacterales;f__Enterobacteriaceae;g__Salmonella;s__Salmonella enterica	ASM29275v1	Salmonella enterica subsp. enterica serovar Typhimurium str. ST1660/06
RS_GCF_000293055.1	d__Bacteria;p__Proteobacteria;c__Gammaproteobacteria;o__Enterobacterales;f__Enterobacteriaceae;g__Salmonella;s__Salmonella enterica	ASM29305v1	Salmonella enterica subsp. enterica serovar Hartford str. 06-0676
RS_GCF_000293075.1	d__Bacteria;p__Proteobacteria;c__Gammaproteobacteria;o__Enterobacterales;f__Enterobacteriaceae;g__Salmonella;s__Salmonella enterica	ASM29307v1	Salmonella enterica subsp. enterica serovar Bareilly str. 06-0784
RS_GCF_000300835.1	d__Bacteria;p__Proteobacteria;c__Gammaproteobacteria;o__Enterobacterales;f__Enterobacteriaceae;g__Klebsiella;s__Klebsiella pneumoniae	K1_1	Klebsiella pneumoniae subsp. pneumoniae KpQ3
RS_GCF_000293095.1	d__Bacteria;p__Proteobacteria;c__Gammaproteobacteria;o__Enterobacterales;f__Enterobacteriaceae;g__Salmonella;s__Salmonella enterica	ASM29309v1	Salmonella enterica subsp. enterica serovar Hadar str. 2011K-0112
RS_GCF_000293115.1	d__Bacteria;p__Proteobacteria;c__Gammaproteobacteria;o__Enterobacterales;f__Enterobacteriaceae;g__Salmonella;s__Salmonella enterica	ASM29311v1	Salmonella enterica subsp. enterica serovar Mississippi str. 2010K-1406
RS_GCF_000293135.1	d__Bacteria;p__Proteobacteria;c__Gammaproteobacteria;o__Enterobacterales;f__Enterobacteriaceae;g__Klebsiella_A;s__Klebsiella_A michiganensis	KspOBRC7v1.0	Klebsiella sp. OBRC7
RS_GCF_000293905.1	d__Bacteria;p__Proteobacteria;c__Gammaproteobacteria;o__Enterobacterales;f__Enterobacteriaceae;g__Salmonella;s__Salmonella enterica	ASM29390v1	Salmonella enterica subsp. enterica serovar Heidelberg str. CFSAN00322
RS_GCF_000293925.1	d__Bacteria;p__Proteobacteria;c__Gammaproteobacteria;o__Enterobacterales;f__Enterobacteriaceae;g__Salmonella;s__Salmonella enterica	ASM29392v1	Salmonella enterica subsp. enterica serovar Heidelberg str. CFSAN00328
RS_GCF_000293945.1	d__Bacteria;p__Proteobacteria;c__Gammaproteobacteria;o__Enterobacterales;f__Enterobacteriaceae;g__Salmonella;s__Salmonella enterica	ASM29394v1	Salmonella enterica subsp. enterica serovar Heidelberg str. CFSAN00325
RS_GCF_000293965.1	d__Bacteria;p__Proteobacteria;c__Gammaproteobacteria;o__Enterobacterales;f__Enterobacteriaceae;g__Salmonella;s__Salmonella enterica	ASM29396v1	Salmonella enterica subsp. enterica serovar Heidelberg str. CFSAN00326
RS_GCF_000294365.1	d__Bacteria;p__Proteobacteria;c__Gammaproteobacteria;o__Enterobacterales;f__Enterobacteriaceae;g__Klebsiella;s__Klebsiella pneumoniae	ASM29436v1	Klebsiella pneumoniae subsp. pneumoniae 1084
RS_GCF_000295775.2	d__Bacteria;p__Proteobacteria;c__Gammaproteobacteria;o__Enterobacterales;f__Enterobacteriaceae;g__Escherichia;s__Escherichia coli	ASM29577v2	Escherichia coli J96
GB_GCA_000296305.1	d__Bacteria;p__Proteobacteria;c__Gammaproteobacteria;o__Enterobacterales;f__Enterobacteriaceae;g__Escherichia;s__Escherichia flexneri	ASM29630v1	Shigella flexneri 1485-80
RS_GCF_000297235.3	d__Bacteria;p__Proteobacteria;c__Gammaproteobacteria;o__Enterobacterales;f__Enterobacteriaceae;g__Escherichia;s__Escherichia coli_D	EC302/04.1	Escherichia coli EC302/04
RS_GCF_000299255.1	d__Bacteria;p__Proteobacteria;c__Gammaproteobacteria;o__Enterobacterales;f__Enterobacteriaceae;g__Escherichia;s__Escherichia flexneri	ASM29925v1	Escherichia coli O104:H4 str. 2009EL-2050
RS_GCF_000299455.1	d__Bacteria;p__Proteobacteria;c__Gammaproteobacteria;o__Enterobacterales;f__Enterobacteriaceae;g__Escherichia;s__Escherichia flexneri	ASM29945v1	Escherichia coli O104:H4 str. 2011C-3493
RS_GCF_000299475.1	d__Bacteria;p__Proteobacteria;c__Gammaproteobacteria;o__Enterobacterales;f__Enterobacteriaceae;g__Escherichia;s__Escherichia flexneri	ASM29947v1	Escherichia coli O104:H4 str. 2009EL-2071
RS_GCF_000300455.3	d__Bacteria;p__Proteobacteria;c__Gammaproteobacteria;o__Enterobacterales;f__Enterobacteriaceae;g__Kosakonia;s__Kosakonia sacchari	ASM30045v4	Kosakonia sacchari SP1
RS_GCF_000300655.1	d__Bacteria;p__Proteobacteria;c__Gammaproteobacteria;o__Enterobacterales;f__Enterobacteriaceae;g__Klebsiella;s__Klebsiella pneumoniae	Kleb_pneu_WGLW1_V1	Klebsiella pneumoniae subsp. pneumoniae WGLW1
RS_GCF_000300675.1	d__Bacteria;p__Proteobacteria;c__Gammaproteobacteria;o__Enterobacterales;f__Enterobacteriaceae;g__Klebsiella;s__Klebsiella pneumoniae	Kleb_pneu_WGLW2_V1	Klebsiella pneumoniae subsp. pneumoniae WGLW2
RS_GCF_000300735.3	d__Bacteria;p__Proteobacteria;c__Gammaproteobacteria;o__Enterobacterales;f__Enterobacteriaceae;g__Klebsiella;s__Klebsiella pneumoniae	ASM30073v3	Klebsiella pneumoniae subsp. pneumoniae KpO3210
RS_GCF_000300935.1	d__Bacteria;p__Proteobacteria;c__Gammaproteobacteria;o__Enterobacterales;f__Enterobacteriaceae;g__Klebsiella;s__Klebsiella pneumoniae	Kleb_pneu_WGLW3_V1	Klebsiella pneumoniae subsp. pneumoniae WGLW3
RS_GCF_000300955.1	d__Bacteria;p__Proteobacteria;c__Gammaproteobacteria;o__Enterobacterales;f__Enterobacteriaceae;g__Klebsiella;s__Klebsiella pneumoniae	Kleb_pneu_WGLW5_V1	Klebsiella pneumoniae subsp. pneumoniae WGLW5
RS_GCF_000302695.1	d__Bacteria;p__Proteobacteria;c__Gammaproteobacteria;o__Enterobacterales;f__Enterobacteriaceae;g__LSJC7;s__LSJC7 sp000302695	LSJC7_1.0	Enterobacteriaceae bacterium LSJC7
RS_GCF_000302715.1	d__Bacteria;p__Proteobacteria;c__Gammaproteobacteria;o__Enterobacterales;f__Enterobacteriaceae;g__Escherichia;s__Escherichia dysenteriae	ASM30271v1	Escherichia coli FRIK920
RS_GCF_000302735.1	d__Bacteria;p__Proteobacteria;c__Gammaproteobacteria;o__Enterobacterales;f__Enterobacteriaceae;g__Escherichia;s__Escherichia dysenteriae	ASM30273v1	Escherichia coli PA7
RS_GCF_000303235.2	d__Bacteria;p__Proteobacteria;c__Gammaproteobacteria;o__Enterobacterales;f__Enterobacteriaceae;g__Escherichia;s__Escherichia dysenteriae	ASM30323v2	Escherichia coli 0.1304
RS_GCF_000303255.2	d__Bacteria;p__Proteobacteria;c__Gammaproteobacteria;o__Enterobacterales;f__Enterobacteriaceae;g__Escherichia;s__Escherichia flexneri	ASM30325v2	Escherichia coli 0.1288
RS_GCF_000303275.2	d__Bacteria;p__Proteobacteria;c__Gammaproteobacteria;o__Enterobacterales;f__Enterobacteriaceae;g__Escherichia;s__Escherichia dysenteriae	ASM30327v2	Escherichia coli FRIK523
RS_GCF_000303295.2	d__Bacteria;p__Proteobacteria;c__Gammaproteobacteria;o__Enterobacterales;f__Enterobacteriaceae;g__Escherichia;s__Escherichia dysenteriae	ASM30329v2	Escherichia coli NE098
RS_GCF_000303315.2	d__Bacteria;p__Proteobacteria;c__Gammaproteobacteria;o__Enterobacterales;f__Enterobacteriaceae;g__Escherichia;s__Escherichia dysenteriae	ASM30331v2	Escherichia coli EC1870
RS_GCF_000303335.2	d__Bacteria;p__Proteobacteria;c__Gammaproteobacteria;o__Enterobacterales;f__Enterobacteriaceae;g__Escherichia;s__Escherichia dysenteriae	ASM30333v2	Escherichia coli EC1869
RS_GCF_000303355.2	d__Bacteria;p__Proteobacteria;c__Gammaproteobacteria;o__Enterobacterales;f__Enterobacteriaceae;g__Escherichia;s__Escherichia dysenteriae	ASM30335v2	Escherichia coli EC1868
RS_GCF_000303375.2	d__Bacteria;p__Proteobacteria;c__Gammaproteobacteria;o__Enterobacterales;f__Enterobacteriaceae;g__Escherichia;s__Escherichia dysenteriae	ASM30337v2	Escherichia coli EC1866
RS_GCF_000303395.2	d__Bacteria;p__Proteobacteria;c__Gammaproteobacteria;o__Enterobacterales;f__Enterobacteriaceae;g__Escherichia;s__Escherichia flexneri	ASM30339v2	Escherichia coli EC1865
RS_GCF_000303415.2	d__Bacteria;p__Proteobacteria;c__Gammaproteobacteria;o__Enterobacterales;f__Enterobacteriaceae;g__Escherichia;s__Escherichia dysenteriae	ASM30341v2	Escherichia coli EC1864
RS_GCF_000303435.2	d__Bacteria;p__Proteobacteria;c__Gammaproteobacteria;o__Enterobacterales;f__Enterobacteriaceae;g__Escherichia;s__Escherichia dysenteriae	ASM30343v2	Escherichia coli EC1862
RS_GCF_000303455.2	d__Bacteria;p__Proteobacteria;c__Gammaproteobacteria;o__Enterobacterales;f__Enterobacteriaceae;g__Escherichia;s__Escherichia dysenteriae	ASM30345v2	Escherichia coli EC1856
RS_GCF_000303475.2	d__Bacteria;p__Proteobacteria;c__Gammaproteobacteria;o__Enterobacterales;f__Enterobacteriaceae;g__Escherichia;s__Escherichia dysenteriae	ASM30347v2	Escherichia coli EC1850
RS_GCF_000303495.2	d__Bacteria;p__Proteobacteria;c__Gammaproteobacteria;o__Enterobacterales;f__Enterobacteriaceae;g__Escherichia;s__Escherichia dysenteriae	ASM30349v2	Escherichia coli EC1849
RS_GCF_000303515.2	d__Bacteria;p__Proteobacteria;c__Gammaproteobacteria;o__Enterobacterales;f__Enterobacteriaceae;g__Escherichia;s__Escherichia dysenteriae	ASM30351v2	Escherichia coli EC1848
RS_GCF_000303535.2	d__Bacteria;p__Proteobacteria;c__Gammaproteobacteria;o__Enterobacterales;f__Enterobacteriaceae;g__Escherichia;s__Escherichia dysenteriae	ASM30353v2	Escherichia coli EC1847
RS_GCF_000303555.2	d__Bacteria;p__Proteobacteria;c__Gammaproteobacteria;o__Enterobacterales;f__Enterobacteriaceae;g__Escherichia;s__Escherichia dysenteriae	ASM30355v2	Escherichia coli EC1846
RS_GCF_000303575.2	d__Bacteria;p__Proteobacteria;c__Gammaproteobacteria;o__Enterobacterales;f__Enterobacteriaceae;g__Escherichia;s__Escherichia dysenteriae	ASM30357v2	Escherichia coli EC1737
RS_GCF_000303595.2	d__Bacteria;p__Proteobacteria;c__Gammaproteobacteria;o__Enterobacterales;f__Enterobacteriaceae;g__Escherichia;s__Escherichia dysenteriae	ASM30359v2	Escherichia coli EC1736
RS_GCF_000303615.2	d__Bacteria;p__Proteobacteria;c__Gammaproteobacteria;o__Enterobacterales;f__Enterobacteriaceae;g__Escherichia;s__Escherichia dysenteriae	ASM30361v2	Escherichia coli EC1735
RS_GCF_000303635.2	d__Bacteria;p__Proteobacteria;c__Gammaproteobacteria;o__Enterobacterales;f__Enterobacteriaceae;g__Escherichia;s__Escherichia flexneri	ASM30363v2	Escherichia coli N1
RS_GCF_000303655.2	d__Bacteria;p__Proteobacteria;c__Gammaproteobacteria;o__Enterobacterales;f__Enterobacteriaceae;g__Escherichia;s__Escherichia coli	ASM30365v2	Escherichia coli 07798
RS_GCF_000303675.2	d__Bacteria;p__Proteobacteria;c__Gammaproteobacteria;o__Enterobacterales;f__Enterobacteriaceae;g__Escherichia;s__Escherichia dysenteriae	ASM30367v2	Escherichia coli PA38
RS_GCF_000303695.2	d__Bacteria;p__Proteobacteria;c__Gammaproteobacteria;o__Enterobacterales;f__Enterobacteriaceae;g__Escherichia;s__Escherichia dysenteriae	ASM30369v2	Escherichia coli PA34
RS_GCF_000303715.2	d__Bacteria;p__Proteobacteria;c__Gammaproteobacteria;o__Enterobacterales;f__Enterobacteriaceae;g__Escherichia;s__Escherichia dysenteriae	ASM30371v2	Escherichia coli FDA506
RS_GCF_000303735.2	d__Bacteria;p__Proteobacteria;c__Gammaproteobacteria;o__Enterobacterales;f__Enterobacteriaceae;g__Escherichia;s__Escherichia dysenteriae	ASM30373v2	Escherichia coli FDA507
RS_GCF_000303755.2	d__Bacteria;p__Proteobacteria;c__Gammaproteobacteria;o__Enterobacterales;f__Enterobacteriaceae;g__Escherichia;s__Escherichia dysenteriae	ASM30375v2	Escherichia coli FDA504
RS_GCF_000303775.2	d__Bacteria;p__Proteobacteria;c__Gammaproteobacteria;o__Enterobacterales;f__Enterobacteriaceae;g__Escherichia;s__Escherichia dysenteriae	ASM30377v2	Escherichia coli FRIK1999
RS_GCF_000303795.2	d__Bacteria;p__Proteobacteria;c__Gammaproteobacteria;o__Enterobacterales;f__Enterobacteriaceae;g__Escherichia;s__Escherichia dysenteriae	ASM30379v2	Escherichia coli FRIK1997
RS_GCF_000303815.2	d__Bacteria;p__Proteobacteria;c__Gammaproteobacteria;o__Enterobacterales;f__Enterobacteriaceae;g__Escherichia;s__Escherichia dysenteriae	ASM30381v2	Escherichia coli NE1487
RS_GCF_000303835.2	d__Bacteria;p__Proteobacteria;c__Gammaproteobacteria;o__Enterobacterales;f__Enterobacteriaceae;g__Escherichia;s__Escherichia dysenteriae	ASM30383v2	Escherichia coli NE037
RS_GCF_000303855.2	d__Bacteria;p__Proteobacteria;c__Gammaproteobacteria;o__Enterobacterales;f__Enterobacteriaceae;g__Escherichia;s__Escherichia dysenteriae	ASM30385v2	Escherichia coli FRIK2001
RS_GCF_000303875.2	d__Bacteria;p__Proteobacteria;c__Gammaproteobacteria;o__Enterobacterales;f__Enterobacteriaceae;g__Escherichia;s__Escherichia dysenteriae	ASM30387v2	Escherichia coli PA4
RS_GCF_000303895.2	d__Bacteria;p__Proteobacteria;c__Gammaproteobacteria;o__Enterobacterales;f__Enterobacteriaceae;g__Escherichia;s__Escherichia dysenteriae	ASM30389v2	Escherichia coli PA23
RS_GCF_000303915.2	d__Bacteria;p__Proteobacteria;c__Gammaproteobacteria;o__Enterobacterales;f__Enterobacteriaceae;g__Escherichia;s__Escherichia dysenteriae	ASM30391v2	Escherichia coli PA49
RS_GCF_000303935.2	d__Bacteria;p__Proteobacteria;c__Gammaproteobacteria;o__Enterobacterales;f__Enterobacteriaceae;g__Escherichia;s__Escherichia dysenteriae	ASM30393v2	Escherichia coli PA45
RS_GCF_000303955.2	d__Bacteria;p__Proteobacteria;c__Gammaproteobacteria;o__Enterobacterales;f__Enterobacteriaceae;g__Escherichia;s__Escherichia dysenteriae	ASM30395v2	Escherichia coli TT12B
RS_GCF_000303975.2	d__Bacteria;p__Proteobacteria;c__Gammaproteobacteria;o__Enterobacterales;f__Enterobacteriaceae;g__Escherichia;s__Escherichia dysenteriae	ASM30397v2	Escherichia coli MA6
RS_GCF_000303995.2	d__Bacteria;p__Proteobacteria;c__Gammaproteobacteria;o__Enterobacterales;f__Enterobacteriaceae;g__Escherichia;s__Escherichia dysenteriae	ASM30399v2	Escherichia coli 5905
RS_GCF_000304015.2	d__Bacteria;p__Proteobacteria;c__Gammaproteobacteria;o__Enterobacterales;f__Enterobacteriaceae;g__Escherichia;s__Escherichia dysenteriae	ASM30401v2	Escherichia coli CB7326
RS_GCF_000304035.2	d__Bacteria;p__Proteobacteria;c__Gammaproteobacteria;o__Enterobacterales;f__Enterobacteriaceae;g__Escherichia;s__Escherichia dysenteriae	ASM30403v2	Escherichia coli EC96038
RS_GCF_000304055.2	d__Bacteria;p__Proteobacteria;c__Gammaproteobacteria;o__Enterobacterales;f__Enterobacteriaceae;g__Escherichia;s__Escherichia dysenteriae	ASM30405v2	Escherichia coli 5412
RS_GCF_000304075.2	d__Bacteria;p__Proteobacteria;c__Gammaproteobacteria;o__Enterobacterales;f__Enterobacteriaceae;g__Escherichia;s__Escherichia flexneri	ASM30407v2	Escherichia coli TW15901
RS_GCF_000304095.2	d__Bacteria;p__Proteobacteria;c__Gammaproteobacteria;o__Enterobacterales;f__Enterobacteriaceae;g__Escherichia;s__Escherichia coli	ASM30409v2	Escherichia coli ARS4.2123
RS_GCF_000304115.2	d__Bacteria;p__Proteobacteria;c__Gammaproteobacteria;o__Enterobacterales;f__Enterobacteriaceae;g__Escherichia;s__Escherichia flexneri	ASM30411v2	Escherichia coli TW00353
RS_GCF_000304135.2	d__Bacteria;p__Proteobacteria;c__Gammaproteobacteria;o__Enterobacterales;f__Enterobacteriaceae;g__Escherichia;s__Escherichia flexneri	ASM30413v2	Escherichia coli 3006
RS_GCF_000304255.1	d__Bacteria;p__Proteobacteria;c__Gammaproteobacteria;o__Enterobacterales;f__Enterobacteriaceae;g__Escherichia;s__Escherichia flexneri	ECAD30.1	Escherichia coli AD30
RS_GCF_000304815.2	d__Bacteria;p__Proteobacteria;c__Gammaproteobacteria;o__Enterobacterales;f__Enterobacteriaceae;g__Escherichia;s__Escherichia dysenteriae	ASM30481v2	Escherichia coli 3.4870
RS_GCF_000304835.2	d__Bacteria;p__Proteobacteria;c__Gammaproteobacteria;o__Enterobacterales;f__Enterobacteriaceae;g__Escherichia;s__Escherichia dysenteriae	ASM30483v2	Escherichia coli 8.0416
RS_GCF_000304855.2	d__Bacteria;p__Proteobacteria;c__Gammaproteobacteria;o__Enterobacterales;f__Enterobacteriaceae;g__Escherichia;s__Escherichia dysenteriae	ASM30485v2	Escherichia coli 10.0821
RS_GCF_000304875.2	d__Bacteria;p__Proteobacteria;c__Gammaproteobacteria;o__Enterobacterales;f__Enterobacteriaceae;g__Escherichia;s__Escherichia dysenteriae	ASM30487v2	Escherichia coli 5.2239
RS_GCF_000305155.2	d__Bacteria;p__Proteobacteria;c__Gammaproteobacteria;o__Enterobacterales;f__Enterobacteriaceae;g__Escherichia;s__Escherichia dysenteriae	ASM30515v2	Escherichia coli 6.0172
RS_GCF_000305175.1	d__Bacteria;p__Proteobacteria;c__Gammaproteobacteria;o__Enterobacterales;f__Enterobacteriaceae;g__Escherichia;s__Escherichia flexneri	ASM30517v1	Escherichia coli 8.0566
RS_GCF_000305355.1	d__Bacteria;p__Proteobacteria;c__Gammaproteobacteria;o__Enterobacterales;f__Enterobacteriaceae;g__Escherichia;s__Escherichia flexneri	ASM30535v1	Escherichia coli 8.0569
RS_GCF_000305375.2	d__Bacteria;p__Proteobacteria;c__Gammaproteobacteria;o__Enterobacterales;f__Enterobacteriaceae;g__Escherichia;s__Escherichia dysenteriae	ASM30537v2	Escherichia coli 8.0586
RS_GCF_000305395.2	d__Bacteria;p__Proteobacteria;c__Gammaproteobacteria;o__Enterobacterales;f__Enterobacteriaceae;g__Escherichia;s__Escherichia dysenteriae	ASM30539v2	Escherichia coli 8.2524
RS_GCF_000305415.2	d__Bacteria;p__Proteobacteria;c__Gammaproteobacteria;o__Enterobacterales;f__Enterobacteriaceae;g__Escherichia;s__Escherichia dysenteriae	ASM30541v2	Escherichia coli 10.0833
RS_GCF_000305435.2	d__Bacteria;p__Proteobacteria;c__Gammaproteobacteria;o__Enterobacterales;f__Enterobacteriaceae;g__Escherichia;s__Escherichia dysenteriae	ASM30543v2	Escherichia coli 10.0869
RS_GCF_000305455.2	d__Bacteria;p__Proteobacteria;c__Gammaproteobacteria;o__Enterobacterales;f__Enterobacteriaceae;g__Escherichia;s__Escherichia dysenteriae	ASM30545v2	Escherichia coli 88.0221
RS_GCF_000307205.1	d__Bacteria;p__Proteobacteria;c__Gammaproteobacteria;o__Enterobacterales;f__Enterobacteriaceae;g__Escherichia;s__Escherichia flexneri	ASM30720v1	Escherichia coli chi7122
RS_GCF_000307305.1	d__Bacteria;p__Proteobacteria;c__Gammaproteobacteria;o__Enterobacterales;f__Enterobacteriaceae;g__B14;s__B14 sp000307305	ASM30730v1	Enterobacteriaceae bacterium B14
RS_GCF_000308035.1	d__Bacteria;p__Proteobacteria;c__Gammaproteobacteria;o__Enterobacterales;f__Enterobacteriaceae;g__Salmonella;s__Salmonella enterica	ASM30803v1	Salmonella enterica subsp. salamae str. 3588/07
GB_GCA_000308735.2	d__Bacteria;p__Proteobacteria;c__Gammaproteobacteria;o__Enterobacterales;f__Enterobacteriaceae;g__Klebsiella_A;s__Klebsiella_A grimontii	ASM30873v2	Klebsiella michiganensis
RS_GCF_000308975.1	d__Bacteria;p__Proteobacteria;c__Gammaproteobacteria;o__Enterobacterales;f__Enterobacteriaceae;g__Escherichia;s__Escherichia flexneri	ASM30897v2	Escherichia coli
RS_GCF_000309505.2	d__Bacteria;p__Proteobacteria;c__Gammaproteobacteria;o__Enterobacterales;f__Enterobacteriaceae;g__Klebsiella;s__Klebsiella pneumoniae	ASM30950v2	Klebsiella pneumoniae subsp. pneumoniae ST512-K30BO
RS_GCF_000312465.1	d__Bacteria;p__Proteobacteria;c__Gammaproteobacteria;o__Enterobacterales;f__Enterobacteriaceae;g__Citrobacter;s__Citrobacter freundii	ASM31246v1	Citrobacter freundii ATCC 8090 = MTCC 1658
RS_GCF_000312745.2	d__Bacteria;p__Proteobacteria;c__Gammaproteobacteria;o__Enterobacterales;f__Enterobacteriaceae;g__Salmonella;s__Salmonella enterica	STm6.2	Salmonella enterica subsp. enterica serovar Typhimurium str. STm6
RS_GCF_000312765.2	d__Bacteria;p__Proteobacteria;c__Gammaproteobacteria;o__Enterobacterales;f__Enterobacteriaceae;g__Salmonella;s__Salmonella enterica	STm11.2	Salmonella enterica subsp. enterica serovar Typhimurium str. STm11
RS_GCF_000312785.2	d__Bacteria;p__Proteobacteria;c__Gammaproteobacteria;o__Enterobacterales;f__Enterobacteriaceae;g__Salmonella;s__Salmonella enterica	STm12.2	Salmonella enterica subsp. enterica serovar Typhimurium str. STm12
RS_GCF_000312805.2	d__Bacteria;p__Proteobacteria;c__Gammaproteobacteria;o__Enterobacterales;f__Enterobacteriaceae;g__Salmonella;s__Salmonella enterica	STm5.2	Salmonella enterica subsp. enterica serovar Typhimurium str. STm5
RS_GCF_000312825.2	d__Bacteria;p__Proteobacteria;c__Gammaproteobacteria;o__Enterobacterales;f__Enterobacteriaceae;g__Salmonella;s__Salmonella enterica	STm1.2	Salmonella enterica subsp. enterica serovar Typhimurium str. STm1
RS_GCF_000312845.2	d__Bacteria;p__Proteobacteria;c__Gammaproteobacteria;o__Enterobacterales;f__Enterobacteriaceae;g__Salmonella;s__Salmonella enterica	STm8.2	Salmonella enterica subsp. enterica serovar Typhimurium str. STm8
RS_GCF_000312865.2	d__Bacteria;p__Proteobacteria;c__Gammaproteobacteria;o__Enterobacterales;f__Enterobacteriaceae;g__Salmonella;s__Salmonella enterica	STm3.2	Salmonella enterica subsp. enterica serovar Typhimurium str. STm3
RS_GCF_000312885.2	d__Bacteria;p__Proteobacteria;c__Gammaproteobacteria;o__Enterobacterales;f__Enterobacteriaceae;g__Salmonella;s__Salmonella enterica	STm4.2	Salmonella enterica subsp. enterica serovar Typhimurium str. STm4
RS_GCF_000312905.2	d__Bacteria;p__Proteobacteria;c__Gammaproteobacteria;o__Enterobacterales;f__Enterobacteriaceae;g__Salmonella;s__Salmonella enterica	STm10.2	Salmonella enterica subsp. enterica serovar Typhimurium str. STm10
RS_GCF_000313365.1	d__Bacteria;p__Proteobacteria;c__Gammaproteobacteria;o__Enterobacterales;f__Enterobacteriaceae;g__Klebsiella;s__Klebsiella pneumoniae	ASM31336v1	Klebsiella pneumoniae subsp. pneumoniae ST258-K28BO
RS_GCF_000313405.1	d__Bacteria;p__Proteobacteria;c__Gammaproteobacteria;o__Enterobacterales;f__Enterobacteriaceae;g__Escherichia;s__Escherichia flexneri	CFSAN001629_1.0	Escherichia coli O26:H11 str. CFSAN001629
RS_GCF_000313425.1	d__Bacteria;p__Proteobacteria;c__Gammaproteobacteria;o__Enterobacterales;f__Enterobacteriaceae;g__Escherichia;s__Escherichia flexneri	CFSAN001630_1.0	Escherichia coli O111:H11 str. CFSAN001630
RS_GCF_000313445.1	d__Bacteria;p__Proteobacteria;c__Gammaproteobacteria;o__Enterobacterales;f__Enterobacteriaceae;g__Escherichia;s__Escherichia flexneri	CFSAN001632_1.0	Escherichia coli O111:H8 str. CFSAN001632
RS_GCF_000313465.1	d__Bacteria;p__Proteobacteria;c__Gammaproteobacteria;o__Enterobacterales;f__Enterobacteriaceae;g__Klebsiella;s__Klebsiella pneumoniae	ASM31346v1	Klebsiella pneumoniae subsp. pneumoniae ST258-K26BO
RS_GCF_000313715.1	d__Bacteria;p__Proteobacteria;c__Gammaproteobacteria;o__Enterobacterales;f__Enterobacteriaceae;g__Salmonella;s__Salmonella enterica	ASM31371v2	Salmonella enterica subsp. enterica serovar Enteritidis str. LA5
RS_GCF_000313895.1	d__Bacteria;p__Proteobacteria;c__Gammaproteobacteria;o__Enterobacterales;f__Enterobacteriaceae;g__Citrobacter;s__Citrobacter freundii	L17dn	Citrobacter sp. L17
RS_GCF_000314915.2	d__Bacteria;p__Proteobacteria;c__Gammaproteobacteria;o__Enterobacterales;f__Enterobacteriaceae;g__Salmonella;s__Salmonella enterica	ASM31491v2	Salmonella enterica subsp. enterica serovar Typhimurium str. STm2
RS_GCF_000315385.1	d__Bacteria;p__Proteobacteria;c__Gammaproteobacteria;o__Enterobacterales;f__Enterobacteriaceae;g__Klebsiella;s__Klebsiella pneumoniae	ASM31538v1	Klebsiella pneumoniae subsp. pneumoniae Ecl8
RS_GCF_000315775.1	d__Bacteria;p__Proteobacteria;c__Gammaproteobacteria;o__Enterobacterales;f__Enterobacteriaceae;g__Enterobacter;s__Enterobacter himalayensis	ASM31577v1	Enterobacter cloacae subsp. cloacae 08XA1
RS_GCF_000315995.1	d__Bacteria;p__Proteobacteria;c__Gammaproteobacteria;o__Enterobacterales;f__Enterobacteriaceae;g__Salmonella;s__Salmonella enterica	2009K-1863v1	Salmonella enterica subsp. enterica serovar Thompson str. 2010K-1863
RS_GCF_000316015.1	d__Bacteria;p__Proteobacteria;c__Gammaproteobacteria;o__Enterobacterales;f__Enterobacteriaceae;g__Salmonella;s__Salmonella enterica	2009K-0807v1	Salmonella enterica subsp. enterica serovar Mbandaka str. 2009K-0807
GB_GCA_000316155.1	d__Bacteria;p__Proteobacteria;c__Gammaproteobacteria;o__Enterobacterales;f__Enterobacteriaceae;g__Cronobacter;s__Cronobacter sakazakii	ASM31615v1	Cronobacter sakazakii 696
RS_GCF_000316245.2	d__Bacteria;p__Proteobacteria;c__Gammaproteobacteria;o__Enterobacterales;f__Enterobacteriaceae;g__Klebsiella;s__Klebsiella pneumoniae	MTE2_ImprovedAssembly	Klebsiella pneumoniae VA360
RS_GCF_000316265.2	d__Bacteria;p__Proteobacteria;c__Gammaproteobacteria;o__Enterobacterales;f__Enterobacteriaceae;g__Klebsiella;s__Klebsiella pneumoniae	MTE1_ImprovedAssembly	Klebsiella pneumoniae JHCK1
RS_GCF_000316325.2	d__Bacteria;p__Proteobacteria;c__Gammaproteobacteria;o__Enterobacterales;f__Enterobacteriaceae;g__Escherichia;s__Escherichia dysenteriae	ASM31632v2	Escherichia coli 88.1467
RS_GCF_000316345.2	d__Bacteria;p__Proteobacteria;c__Gammaproteobacteria;o__Enterobacterales;f__Enterobacteriaceae;g__Escherichia;s__Escherichia dysenteriae	ASM31634v2	Escherichia coli 88.1042
RS_GCF_000316365.2	d__Bacteria;p__Proteobacteria;c__Gammaproteobacteria;o__Enterobacterales;f__Enterobacteriaceae;g__Escherichia;s__Escherichia dysenteriae	ASM31636v2	Escherichia coli 89.0511
RS_GCF_000316385.2	d__Bacteria;p__Proteobacteria;c__Gammaproteobacteria;o__Enterobacterales;f__Enterobacteriaceae;g__Escherichia;s__Escherichia dysenteriae	ASM31638v2	Escherichia coli 90.0091
RS_GCF_000316405.2	d__Bacteria;p__Proteobacteria;c__Gammaproteobacteria;o__Enterobacterales;f__Enterobacteriaceae;g__Escherichia;s__Escherichia dysenteriae	ASM31640v2	Escherichia coli 90.0039
RS_GCF_000316425.2	d__Bacteria;p__Proteobacteria;c__Gammaproteobacteria;o__Enterobacterales;f__Enterobacteriaceae;g__Escherichia;s__Escherichia dysenteriae	ASM31642v2	Escherichia coli 90.2281
RS_GCF_000316445.2	d__Bacteria;p__Proteobacteria;c__Gammaproteobacteria;o__Enterobacterales;f__Enterobacteriaceae;g__Escherichia;s__Escherichia dysenteriae	ASM31644v2	Escherichia coli 93.0055
RS_GCF_000316465.1	d__Bacteria;p__Proteobacteria;c__Gammaproteobacteria;o__Enterobacterales;f__Enterobacteriaceae;g__Escherichia;s__Escherichia dysenteriae	ASM31646v1	Escherichia coli 93.0056
RS_GCF_000316485.1	d__Bacteria;p__Proteobacteria;c__Gammaproteobacteria;o__Enterobacterales;f__Enterobacteriaceae;g__Escherichia;s__Escherichia dysenteriae	ASM31648v1	Escherichia coli 94.0618
RS_GCF_000316505.2	d__Bacteria;p__Proteobacteria;c__Gammaproteobacteria;o__Enterobacterales;f__Enterobacteriaceae;g__Escherichia;s__Escherichia dysenteriae	ASM31650v2	Escherichia coli 97.0007
RS_GCF_000316545.2	d__Bacteria;p__Proteobacteria;c__Gammaproteobacteria;o__Enterobacterales;f__Enterobacteriaceae;g__Escherichia;s__Escherichia dysenteriae	ASM31654v2	Escherichia coli 99.0678
RS_GCF_000316565.2	d__Bacteria;p__Proteobacteria;c__Gammaproteobacteria;o__Enterobacterales;f__Enterobacteriaceae;g__Escherichia;s__Escherichia dysenteriae	ASM31656v2	Escherichia coli 99.0713
RS_GCF_000316705.2	d__Bacteria;p__Proteobacteria;c__Gammaproteobacteria;o__Enterobacterales;f__Enterobacteriaceae;g__Escherichia;s__Escherichia dysenteriae	ASM31670v2	Escherichia coli 99.0672
RS_GCF_000316725.2	d__Bacteria;p__Proteobacteria;c__Gammaproteobacteria;o__Enterobacterales;f__Enterobacteriaceae;g__Escherichia;s__Escherichia dysenteriae	ASM31672v2	Escherichia coli 97.1742
RS_GCF_000316745.2	d__Bacteria;p__Proteobacteria;c__Gammaproteobacteria;o__Enterobacterales;f__Enterobacteriaceae;g__Escherichia;s__Escherichia dysenteriae	ASM31674v2	Escherichia coli 97.0003
RS_GCF_000316765.2	d__Bacteria;p__Proteobacteria;c__Gammaproteobacteria;o__Enterobacterales;f__Enterobacteriaceae;g__Escherichia;s__Escherichia dysenteriae	ASM31676v2	Escherichia coli 96.0107
RS_GCF_000316785.2	d__Bacteria;p__Proteobacteria;c__Gammaproteobacteria;o__Enterobacterales;f__Enterobacteriaceae;g__Escherichia;s__Escherichia dysenteriae	ASM31678v2	Escherichia coli 96.0939
RS_GCF_000316805.2	d__Bacteria;p__Proteobacteria;c__Gammaproteobacteria;o__Enterobacterales;f__Enterobacteriaceae;g__Escherichia;s__Escherichia dysenteriae	ASM31680v2	Escherichia coli 96.0932
RS_GCF_000316825.2	d__Bacteria;p__Proteobacteria;c__Gammaproteobacteria;o__Enterobacterales;f__Enterobacteriaceae;g__Escherichia;s__Escherichia dysenteriae	ASM31682v2	Escherichia coli 96.0427
RS_GCF_000316845.2	d__Bacteria;p__Proteobacteria;c__Gammaproteobacteria;o__Enterobacterales;f__Enterobacteriaceae;g__Escherichia;s__Escherichia dysenteriae	ASM31684v2	Escherichia coli 95.0183
RS_GCF_000316865.2	d__Bacteria;p__Proteobacteria;c__Gammaproteobacteria;o__Enterobacterales;f__Enterobacteriaceae;g__Escherichia;s__Escherichia dysenteriae	ASM31686v2	Escherichia coli 95.1288
RS_GCF_000316885.2	d__Bacteria;p__Proteobacteria;c__Gammaproteobacteria;o__Enterobacterales;f__Enterobacteriaceae;g__Escherichia;s__Escherichia dysenteriae	ASM31688v2	Escherichia coli 95.0943
RS_GCF_000316905.2	d__Bacteria;p__Proteobacteria;c__Gammaproteobacteria;o__Enterobacterales;f__Enterobacteriaceae;g__Escherichia;s__Escherichia dysenteriae	ASM31690v2	Escherichia coli 96.0428
RS_GCF_000317395.1	d__Bacteria;p__Proteobacteria;c__Gammaproteobacteria;o__Enterobacterales;f__Enterobacteriaceae;g__Escherichia;s__Escherichia coli	genome assembly of LCT-EC59 strain of E.coli	Escherichia coli LCT-EC59
RS_GCF_000318425.2	d__Bacteria;p__Proteobacteria;c__Gammaproteobacteria;o__Enterobacterales;f__Enterobacteriaceae;g__Escherichia;s__Escherichia dysenteriae	ASM31842v2	Escherichia coli 96.0109
RS_GCF_000318445.2	d__Bacteria;p__Proteobacteria;c__Gammaproteobacteria;o__Enterobacterales;f__Enterobacteriaceae;g__Escherichia;s__Escherichia dysenteriae	ASM31844v2	Escherichia coli 97.0010
RS_GCF_000319285.1	d__Bacteria;p__Proteobacteria;c__Gammaproteobacteria;o__Enterobacterales;f__Enterobacteriaceae;g__Cronobacter;s__Cronobacter condimenti	ASM31928v1	Cronobacter condimenti 1330
RS_GCF_000319325.1	d__Bacteria;p__Proteobacteria;c__Gammaproteobacteria;o__Enterobacterales;f__Enterobacteriaceae;g__Cronobacter;s__Cronobacter universalis	ASM31932v1	Cronobacter universalis NCTC 9529
GB_GCA_000319345.1	d__Bacteria;p__Proteobacteria;c__Gammaproteobacteria;o__Enterobacterales;f__Enterobacteriaceae;g__Cronobacter;s__Cronobacter dublinensis	ASM31934v1	Cronobacter dublinensis 1210
GB_GCA_000319495.1	d__Bacteria;p__Proteobacteria;c__Gammaproteobacteria;o__Enterobacterales;f__Enterobacteriaceae;g__Cronobacter;s__Cronobacter dublinensis	ASM31949v1	Cronobacter dublinensis 582
RS_GCF_000319515.1	d__Bacteria;p__Proteobacteria;c__Gammaproteobacteria;o__Enterobacterales;f__Enterobacteriaceae;g__Cronobacter;s__Cronobacter turicensis	ASM31951v1	Cronobacter turicensis 564
RS_GCF_000319535.1	d__Bacteria;p__Proteobacteria;c__Gammaproteobacteria;o__Enterobacterales;f__Enterobacteriaceae;g__Cronobacter;s__Cronobacter malonaticus	ASM31953v1	Cronobacter malonaticus 681
GB_GCA_000319555.1	d__Bacteria;p__Proteobacteria;c__Gammaproteobacteria;o__Enterobacterales;f__Enterobacteriaceae;g__Cronobacter;s__Cronobacter malonaticus	ASM31955v1	Cronobacter malonaticus 507
GB_GCA_000319595.1	d__Bacteria;p__Proteobacteria;c__Gammaproteobacteria;o__Enterobacterales;f__Enterobacteriaceae;g__Cronobacter;s__Cronobacter sakazakii	ASM31959v1	Cronobacter sakazakii 701
RS_GCF_000319615.1	d__Bacteria;p__Proteobacteria;c__Gammaproteobacteria;o__Enterobacterales;f__Enterobacteriaceae;g__Cronobacter;s__Cronobacter sakazakii	ASM31961v1	Cronobacter sakazakii 680
RS_GCF_000319795.2	d__Bacteria;p__Proteobacteria;c__Gammaproteobacteria;o__Enterobacterales;f__Enterobacteriaceae;g__Salmonella;s__Salmonella enterica	STm9.2	Salmonella enterica subsp. enterica serovar Typhimurium str. STm9
RS_GCF_000319835.1	d__Bacteria;p__Proteobacteria;c__Gammaproteobacteria;o__Enterobacterales;f__Enterobacteriaceae;g__Escherichia;s__Escherichia flexneri	Esch_coli_11-02318_V1	Escherichia coli O104:H4 str. 11-02318
RS_GCF_000319855.1	d__Bacteria;p__Proteobacteria;c__Gammaproteobacteria;o__Enterobacterales;f__Enterobacteriaceae;g__Escherichia;s__Escherichia flexneri	Esch_coli_Ec_11-9450_V2	Escherichia coli O104:H4 str. Ec11-9450
RS_GCF_000319875.1	d__Bacteria;p__Proteobacteria;c__Gammaproteobacteria;o__Enterobacterales;f__Enterobacteriaceae;g__Escherichia;s__Escherichia flexneri	Esch_coli_Ec_11-9990_V2	Escherichia coli O104:H4 str. Ec11-9990
RS_GCF_000319915.1	d__Bacteria;p__Proteobacteria;c__Gammaproteobacteria;o__Enterobacterales;f__Enterobacteriaceae;g__Escherichia;s__Escherichia flexneri	Esch_coli_Ec11-4984_V1	Escherichia coli O104:H4 str. Ec11-4984
RS_GCF_000319935.1	d__Bacteria;p__Proteobacteria;c__Gammaproteobacteria;o__Enterobacterales;f__Enterobacteriaceae;g__Escherichia;s__Escherichia flexneri	Esch_coli_Ec11-5604_V1	Escherichia coli O104:H4 str. Ec11-5604
RS_GCF_000319955.1	d__Bacteria;p__Proteobacteria;c__Gammaproteobacteria;o__Enterobacterales;f__Enterobacteriaceae;g__Escherichia;s__Escherichia flexneri	Esch_coli_Ec11-4986_V1	Escherichia coli O104:H4 str. Ec11-4986
RS_GCF_000319975.1	d__Bacteria;p__Proteobacteria;c__Gammaproteobacteria;o__Enterobacterales;f__Enterobacteriaceae;g__Escherichia;s__Escherichia flexneri	Esch_coli_Ec11-4987_V1	Escherichia coli O104:H4 str. Ec11-4987
RS_GCF_000319995.1	d__Bacteria;p__Proteobacteria;c__Gammaproteobacteria;o__Enterobacterales;f__Enterobacteriaceae;g__Escherichia;s__Escherichia flexneri	Esch_coli_11-02030_V1	Escherichia coli O104:H4 str. 11-02030
RS_GCF_000320015.1	d__Bacteria;p__Proteobacteria;c__Gammaproteobacteria;o__Enterobacterales;f__Enterobacteriaceae;g__Escherichia;s__Escherichia flexneri	Esch_coli_11-02033-1_V1	Escherichia coli O104:H4 str. 11-02033-1
RS_GCF_000320035.1	d__Bacteria;p__Proteobacteria;c__Gammaproteobacteria;o__Enterobacterales;f__Enterobacteriaceae;g__Escherichia;s__Escherichia flexneri	Esch_coli_11-02092_V1	Escherichia coli O104:H4 str. 11-02092
RS_GCF_000320045.1	d__Bacteria;p__Proteobacteria;c__Gammaproteobacteria;o__Enterobacterales;f__Enterobacteriaceae;g__Escherichia;s__Escherichia flexneri	Esch_coli_Ec_11-9941_V6	Escherichia coli O104:H4 str. Ec11-9941
RS_GCF_000320075.1	d__Bacteria;p__Proteobacteria;c__Gammaproteobacteria;o__Enterobacterales;f__Enterobacteriaceae;g__Escherichia;s__Escherichia flexneri	Esch_coli_11-02093_V1	Escherichia coli O104:H4 str. 11-02093
RS_GCF_000320095.1	d__Bacteria;p__Proteobacteria;c__Gammaproteobacteria;o__Enterobacterales;f__Enterobacteriaceae;g__Escherichia;s__Escherichia flexneri	Esch_coli_11-02281_V1	Escherichia coli O104:H4 str. 11-02281
RS_GCF_000320115.1	d__Bacteria;p__Proteobacteria;c__Gammaproteobacteria;o__Enterobacterales;f__Enterobacteriaceae;g__Escherichia;s__Escherichia flexneri	Esch_coli_11-02913_V1	Escherichia coli O104:H4 str. 11-02913
RS_GCF_000320135.1	d__Bacteria;p__Proteobacteria;c__Gammaproteobacteria;o__Enterobacterales;f__Enterobacteriaceae;g__Escherichia;s__Escherichia flexneri	Esch_coli_11-03439_V1	Escherichia coli O104:H4 str. 11-03439
RS_GCF_000320155.1	d__Bacteria;p__Proteobacteria;c__Gammaproteobacteria;o__Enterobacterales;f__Enterobacteriaceae;g__Escherichia;s__Escherichia flexneri	Esch_coli_11-03943_V1	Escherichia coli O104:H4 str. 11-03943
RS_GCF_000320175.1	d__Bacteria;p__Proteobacteria;c__Gammaproteobacteria;o__Enterobacterales;f__Enterobacteriaceae;g__Escherichia;s__Escherichia flexneri	Esch_coli_11-04080_V1	Escherichia coli O104:H4 str. 11-04080
RS_GCF_000320195.1	d__Bacteria;p__Proteobacteria;c__Gammaproteobacteria;o__Enterobacterales;f__Enterobacteriaceae;g__Escherichia;s__Escherichia flexneri	Esch_coli_Ec11-4988_V1	Escherichia coli O104:H4 str. Ec11-4988
RS_GCF_000320215.1	d__Bacteria;p__Proteobacteria;c__Gammaproteobacteria;o__Enterobacterales;f__Enterobacteriaceae;g__Escherichia;s__Escherichia flexneri	Esch_coli_Ec11-5603_V1	Escherichia coli O104:H4 str. Ec11-5603
RS_GCF_000320235.1	d__Bacteria;p__Proteobacteria;c__Gammaproteobacteria;o__Enterobacterales;f__Enterobacteriaceae;g__Escherichia;s__Escherichia flexneri	Esch_coli_Ec11-6006_V1	Escherichia coli O104:H4 str. Ec11-6006
RS_GCF_000320255.1	d__Bacteria;p__Proteobacteria;c__Gammaproteobacteria;o__Enterobacterales;f__Enterobacteriaceae;g__Escherichia;s__Escherichia flexneri	Esch_coli_Ec12-0465_V1	Escherichia coli O104:H4 str. Ec12-0465
RS_GCF_000320275.1	d__Bacteria;p__Proteobacteria;c__Gammaproteobacteria;o__Enterobacterales;f__Enterobacteriaceae;g__Escherichia;s__Escherichia flexneri	Esch_coli_Ec12-0466_V1	Escherichia coli O104:H4 str. Ec12-0466
RS_GCF_000321045.1	d__Bacteria;p__Proteobacteria;c__Gammaproteobacteria;o__Enterobacterales;f__Enterobacteriaceae;g__Metakosakonia;s__Metakosakonia massiliensis	ASM32104v2	Metakosakonia massiliensis JC163
RS_GCF_000321145.1	d__Bacteria;p__Proteobacteria;c__Gammaproteobacteria;o__Enterobacterales;f__Enterobacteriaceae;g__Escherichia;s__Escherichia dysenteriae	ASM32114v1	Escherichia coli O157:H7 str. H093800014
RS_GCF_000326145.1	d__Bacteria;p__Proteobacteria;c__Gammaproteobacteria;o__Enterobacterales;f__Enterobacteriaceae;g__Escherichia;s__Escherichia coli_D	Esch_coli_KTE105_V1	Escherichia coli KTE105
RS_GCF_000326165.1	d__Bacteria;p__Proteobacteria;c__Gammaproteobacteria;o__Enterobacterales;f__Enterobacteriaceae;g__Escherichia;s__Escherichia coli	Esch_coli_KTE106_V1	Escherichia coli KTE106
RS_GCF_000326185.1	d__Bacteria;p__Proteobacteria;c__Gammaproteobacteria;o__Enterobacterales;f__Enterobacteriaceae;g__Escherichia;s__Escherichia coli	Esch_coli_KTE109_V1	Escherichia coli KTE109
RS_GCF_000326205.1	d__Bacteria;p__Proteobacteria;c__Gammaproteobacteria;o__Enterobacterales;f__Enterobacteriaceae;g__Escherichia;s__Escherichia dysenteriae	Esch_coli_KTE117_V1	Escherichia coli KTE117
RS_GCF_000326225.1	d__Bacteria;p__Proteobacteria;c__Gammaproteobacteria;o__Enterobacterales;f__Enterobacteriaceae;g__Escherichia;s__Escherichia coli	Esch_coli_KTE124_V1	Escherichia coli KTE124
RS_GCF_000326245.1	d__Bacteria;p__Proteobacteria;c__Gammaproteobacteria;o__Enterobacterales;f__Enterobacteriaceae;g__Escherichia;s__Escherichia coli_D	Esch_coli_KTE128_V1	Escherichia coli KTE128
RS_GCF_000326265.1	d__Bacteria;p__Proteobacteria;c__Gammaproteobacteria;o__Enterobacterales;f__Enterobacteriaceae;g__Escherichia;s__Escherichia coli	Esch_coli_KTE129_V1	Escherichia coli KTE129
RS_GCF_000326285.1	d__Bacteria;p__Proteobacteria;c__Gammaproteobacteria;o__Enterobacterales;f__Enterobacteriaceae;g__Escherichia;s__Escherichia coli	Esch_coli_KTE131_V1	Escherichia coli KTE131
RS_GCF_000326305.1	d__Bacteria;p__Proteobacteria;c__Gammaproteobacteria;o__Enterobacterales;f__Enterobacteriaceae;g__Escherichia;s__Escherichia coli	Esch_coli_KTE133_V1	Escherichia coli KTE133
RS_GCF_000326325.1	d__Bacteria;p__Proteobacteria;c__Gammaproteobacteria;o__Enterobacterales;f__Enterobacteriaceae;g__Escherichia;s__Escherichia coli	Esch_coli_KTE137_V1	Escherichia coli KTE137
RS_GCF_000326345.1	d__Bacteria;p__Proteobacteria;c__Gammaproteobacteria;o__Enterobacterales;f__Enterobacteriaceae;g__Escherichia;s__Escherichia coli	Esch_coli_KTE139_V1	Escherichia coli KTE139
RS_GCF_000326365.1	d__Bacteria;p__Proteobacteria;c__Gammaproteobacteria;o__Enterobacterales;f__Enterobacteriaceae;g__Escherichia;s__Escherichia coli	Esch_coli_KTE148_V1	Escherichia coli KTE148
RS_GCF_000326385.1	d__Bacteria;p__Proteobacteria;c__Gammaproteobacteria;o__Enterobacterales;f__Enterobacteriaceae;g__Escherichia;s__Escherichia coli	Esch_coli_KTE153_V1	Escherichia coli KTE153
RS_GCF_000326405.1	d__Bacteria;p__Proteobacteria;c__Gammaproteobacteria;o__Enterobacterales;f__Enterobacteriaceae;g__Escherichia;s__Escherichia coli	Esch_coli_KTE160_V1	Escherichia coli KTE160
RS_GCF_000326425.1	d__Bacteria;p__Proteobacteria;c__Gammaproteobacteria;o__Enterobacterales;f__Enterobacteriaceae;g__Escherichia;s__Escherichia flexneri	Esch_coli_KTE163_V1	Escherichia coli KTE163
RS_GCF_000326445.1	d__Bacteria;p__Proteobacteria;c__Gammaproteobacteria;o__Enterobacterales;f__Enterobacteriaceae;g__Escherichia;s__Escherichia coli	Esch_coli_KTE168_V1	Escherichia coli KTE168
RS_GCF_000326465.1	d__Bacteria;p__Proteobacteria;c__Gammaproteobacteria;o__Enterobacterales;f__Enterobacteriaceae;g__Escherichia;s__Escherichia coli	Esch_coli_KTE176_V1	Escherichia coli KTE176
RS_GCF_000326485.1	d__Bacteria;p__Proteobacteria;c__Gammaproteobacteria;o__Enterobacterales;f__Enterobacteriaceae;g__Escherichia;s__Escherichia coli	Esch_coli_KTE179_V1	Escherichia coli KTE179
RS_GCF_000326505.1	d__Bacteria;p__Proteobacteria;c__Gammaproteobacteria;o__Enterobacterales;f__Enterobacteriaceae;g__Escherichia;s__Escherichia coli_D	Esch_coli_KTE82_V1	Escherichia coli KTE82
RS_GCF_000326525.1	d__Bacteria;p__Proteobacteria;c__Gammaproteobacteria;o__Enterobacterales;f__Enterobacteriaceae;g__Escherichia;s__Escherichia coli	Esch_coli_KTE94_V1	Escherichia coli KTE94
RS_GCF_000326545.1	d__Bacteria;p__Proteobacteria;c__Gammaproteobacteria;o__Enterobacterales;f__Enterobacteriaceae;g__Escherichia;s__Escherichia coli	Esch_coli_KTE97_V1	Escherichia coli KTE97
RS_GCF_000326565.1	d__Bacteria;p__Proteobacteria;c__Gammaproteobacteria;o__Enterobacterales;f__Enterobacteriaceae;g__Escherichia;s__Escherichia dysenteriae	Esch_coli_KTE112_V1	Escherichia coli KTE112
RS_GCF_000326585.1	d__Bacteria;p__Proteobacteria;c__Gammaproteobacteria;o__Enterobacterales;f__Enterobacteriaceae;g__Escherichia;s__Escherichia coli	Esch_coli_KTE113_V1	Escherichia coli KTE113
RS_GCF_000326605.1	d__Bacteria;p__Proteobacteria;c__Gammaproteobacteria;o__Enterobacterales;f__Enterobacteriaceae;g__Escherichia;s__Escherichia coli	Esch_coli_KTE174_V1	Escherichia coli KTE174
RS_GCF_000326625.1	d__Bacteria;p__Proteobacteria;c__Gammaproteobacteria;o__Enterobacterales;f__Enterobacteriaceae;g__Escherichia;s__Escherichia coli	Esch_coli_KTE88_V1	Escherichia coli KTE88
RS_GCF_000326645.1	d__Bacteria;p__Proteobacteria;c__Gammaproteobacteria;o__Enterobacterales;f__Enterobacteriaceae;g__Escherichia;s__Escherichia flexneri	Esch_coli_KTE90_V1	Escherichia coli KTE90
RS_GCF_000326665.1	d__Bacteria;p__Proteobacteria;c__Gammaproteobacteria;o__Enterobacterales;f__Enterobacteriaceae;g__Escherichia;s__Escherichia coli	Esch_coli_KTE99_V1	Escherichia coli KTE99
RS_GCF_000326685.1	d__Bacteria;p__Proteobacteria;c__Gammaproteobacteria;o__Enterobacterales;f__Enterobacteriaceae;g__Escherichia;s__Escherichia flexneri	Esch_coli_KTE138_V1	Escherichia coli KTE138
RS_GCF_000326705.1	d__Bacteria;p__Proteobacteria;c__Gammaproteobacteria;o__Enterobacterales;f__Enterobacteriaceae;g__Escherichia;s__Escherichia coli	Esch_coli_KTE145_V1	Escherichia coli KTE145
RS_GCF_000326725.1	d__Bacteria;p__Proteobacteria;c__Gammaproteobacteria;o__Enterobacterales;f__Enterobacteriaceae;g__Escherichia;s__Escherichia coli	Esch_coli_KTE150_V1	Escherichia coli KTE150
RS_GCF_000326745.1	d__Bacteria;p__Proteobacteria;c__Gammaproteobacteria;o__Enterobacterales;f__Enterobacteriaceae;g__Escherichia;s__Escherichia coli	Esch_coli_KTE157_V1	Escherichia coli KTE157
RS_GCF_000326765.1	d__Bacteria;p__Proteobacteria;c__Gammaproteobacteria;o__Enterobacterales;f__Enterobacteriaceae;g__Escherichia;s__Escherichia flexneri	Esch_coli_KTE166_V1	Escherichia coli KTE166
RS_GCF_000326785.1	d__Bacteria;p__Proteobacteria;c__Gammaproteobacteria;o__Enterobacterales;f__Enterobacteriaceae;g__Escherichia;s__Escherichia coli_D	Esch_coli_KTE177_V1	Escherichia coli KTE177
RS_GCF_000326805.1	d__Bacteria;p__Proteobacteria;c__Gammaproteobacteria;o__Enterobacterales;f__Enterobacteriaceae;g__Escherichia;s__Escherichia coli	Esch_coli_KTE180_V1	Escherichia coli KTE180
RS_GCF_000326825.1	d__Bacteria;p__Proteobacteria;c__Gammaproteobacteria;o__Enterobacterales;f__Enterobacteriaceae;g__Escherichia;s__Escherichia flexneri	Esch_coli_KTE232_V1	Escherichia coli KTE232
RS_GCF_000326845.1	d__Bacteria;p__Proteobacteria;c__Gammaproteobacteria;o__Enterobacterales;f__Enterobacteriaceae;g__Escherichia;s__Escherichia coli_D	Esch_coli_KTE95_V1	Escherichia coli KTE95
RS_GCF_000326885.1	d__Bacteria;p__Proteobacteria;c__Gammaproteobacteria;o__Enterobacterales;f__Enterobacteriaceae;g__Escherichia;s__Escherichia coli	Esch_coli_KTE85_V1	Escherichia coli KTE85
RS_GCF_000326905.1	d__Bacteria;p__Proteobacteria;c__Gammaproteobacteria;o__Enterobacterales;f__Enterobacteriaceae;g__Escherichia;s__Escherichia coli	Esch_coli_KTE167_V1	Escherichia coli KTE167
RS_GCF_000326925.1	d__Bacteria;p__Proteobacteria;c__Gammaproteobacteria;o__Enterobacterales;f__Enterobacteriaceae;g__Escherichia;s__Escherichia flexneri	Esch_coli_KTE120_V1	Escherichia coli KTE120
RS_GCF_000326945.1	d__Bacteria;p__Proteobacteria;c__Gammaproteobacteria;o__Enterobacterales;f__Enterobacteriaceae;g__Escherichia;s__Escherichia coli_D	Esch_coli_KTE122_V1	Escherichia coli KTE122
RS_GCF_000326965.1	d__Bacteria;p__Proteobacteria;c__Gammaproteobacteria;o__Enterobacterales;f__Enterobacteriaceae;g__Escherichia;s__Escherichia coli_D	Esch_coli_KTE125_V1	Escherichia coli KTE125
RS_GCF_000327265.1	d__Bacteria;p__Proteobacteria;c__Gammaproteobacteria;o__Enterobacterales;f__Enterobacteriaceae;g__Shimwellia;s__Shimwellia blattae	ASM32726v1	Shimwellia blattae DSM 4481 = NBRC 105725
RS_GCF_000328885.1	d__Bacteria;p__Proteobacteria;c__Gammaproteobacteria;o__Enterobacterales;f__Enterobacteriaceae;g__Enterobacter;s__Enterobacter himalayensis	SOAPdenovo	Enterobacter hormaechei YT3
RS_GCF_000328905.1	d__Bacteria;p__Proteobacteria;c__Gammaproteobacteria;o__Enterobacterales;f__Enterobacteriaceae;g__Enterobacter;s__Enterobacter himalayensis	ASM32890v1	Enterobacter hormaechei YT2
RS_GCF_000328985.1	d__Bacteria;p__Proteobacteria;c__Gammaproteobacteria;o__Enterobacterales;f__Enterobacteriaceae;g__Salmonella;s__Salmonella enterica	ASM32898v1	Salmonella enterica subsp. enterica serovar Enteritidis str. 22704
RS_GCF_000329025.1	d__Bacteria;p__Proteobacteria;c__Gammaproteobacteria;o__Enterobacterales;f__Enterobacteriaceae;g__Salmonella;s__Salmonella enterica	ASM32902v1	Salmonella enterica subsp. enterica serovar Enteritidis str. CHS44
RS_GCF_000329045.1	d__Bacteria;p__Proteobacteria;c__Gammaproteobacteria;o__Enterobacterales;f__Enterobacteriaceae;g__Salmonella;s__Salmonella enterica	ASM32904v1	Salmonella enterica subsp. enterica serovar Enteritidis str. CDC_2010K_1882
RS_GCF_000329065.1	d__Bacteria;p__Proteobacteria;c__Gammaproteobacteria;o__Enterobacterales;f__Enterobacteriaceae;g__Salmonella;s__Salmonella enterica	ASM32906v1	Salmonella enterica subsp. enterica serovar Enteritidis str. CDC_2010K_1884
RS_GCF_000329085.1	d__Bacteria;p__Proteobacteria;c__Gammaproteobacteria;o__Enterobacterales;f__Enterobacteriaceae;g__Salmonella;s__Salmonella enterica	ASM32908v1	Salmonella enterica subsp. enterica serovar Enteritidis str. CDC_2010K_1594
RS_GCF_000329105.1	d__Bacteria;p__Proteobacteria;c__Gammaproteobacteria;o__Enterobacterales;f__Enterobacteriaceae;g__Salmonella;s__Salmonella enterica	ASM32910v1	Salmonella enterica subsp. enterica serovar Enteritidis str. CDC_2010K_1566
RS_GCF_000329125.1	d__Bacteria;p__Proteobacteria;c__Gammaproteobacteria;o__Enterobacterales;f__Enterobacteriaceae;g__Salmonella;s__Salmonella enterica	ASM32912v1	Salmonella enterica subsp. enterica serovar Enteritidis str. CDC_2010K_1580
RS_GCF_000329145.1	d__Bacteria;p__Proteobacteria;c__Gammaproteobacteria;o__Enterobacterales;f__Enterobacteriaceae;g__Salmonella;s__Salmonella enterica	ASM32914v1	Salmonella enterica subsp. enterica serovar Enteritidis str. CDC_2010K_1543
RS_GCF_000329165.1	d__Bacteria;p__Proteobacteria;c__Gammaproteobacteria;o__Enterobacterales;f__Enterobacteriaceae;g__Salmonella;s__Salmonella enterica	ASM32916v1	Salmonella enterica subsp. enterica serovar Enteritidis str. CDC_2010K_1441
RS_GCF_000329185.1	d__Bacteria;p__Proteobacteria;c__Gammaproteobacteria;o__Enterobacterales;f__Enterobacteriaceae;g__Salmonella;s__Salmonella enterica	ASM32918v1	Salmonella enterica subsp. enterica serovar Enteritidis str. CDC_2010K_1810
RS_GCF_000329205.1	d__Bacteria;p__Proteobacteria;c__Gammaproteobacteria;o__Enterobacterales;f__Enterobacteriaceae;g__Salmonella;s__Salmonella enterica	ASM32920v1	Salmonella enterica subsp. enterica serovar Enteritidis str. CDC_2010K_1558
RS_GCF_000329225.1	d__Bacteria;p__Proteobacteria;c__Gammaproteobacteria;o__Enterobacterales;f__Enterobacteriaceae;g__Salmonella;s__Salmonella enterica	ASM32922v1	Salmonella enterica subsp. enterica serovar Enteritidis str. CDC_2010K_1018
RS_GCF_000329245.1	d__Bacteria;p__Proteobacteria;c__Gammaproteobacteria;o__Enterobacterales;f__Enterobacteriaceae;g__Salmonella;s__Salmonella enterica	ASM32924v1	Salmonella enterica subsp. enterica serovar Enteritidis str. CDC_2010K_1010
RS_GCF_000329265.1	d__Bacteria;p__Proteobacteria;c__Gammaproteobacteria;o__Enterobacterales;f__Enterobacteriaceae;g__Salmonella;s__Salmonella enterica	ASM32926v1	Salmonella enterica subsp. enterica serovar Enteritidis str. CDC_2010K_1729
RS_GCF_000329285.1	d__Bacteria;p__Proteobacteria;c__Gammaproteobacteria;o__Enterobacterales;f__Enterobacteriaceae;g__Salmonella;s__Salmonella enterica	ASM32928v1	Salmonella enterica subsp. enterica serovar Enteritidis str. CDC_2010K_0895
RS_GCF_000329305.1	d__Bacteria;p__Proteobacteria;c__Gammaproteobacteria;o__Enterobacterales;f__Enterobacteriaceae;g__Salmonella;s__Salmonella enterica	ASM32930v1	Salmonella enterica subsp. enterica serovar Enteritidis str. CDC_2010K_0899
RS_GCF_000329325.1	d__Bacteria;p__Proteobacteria;c__Gammaproteobacteria;o__Enterobacterales;f__Enterobacteriaceae;g__Salmonella;s__Salmonella enterica	ASM32932v1	Salmonella enterica subsp. enterica serovar Enteritidis str. CDC_2010K_1457
RS_GCF_000329345.1	d__Bacteria;p__Proteobacteria;c__Gammaproteobacteria;o__Enterobacterales;f__Enterobacteriaceae;g__Salmonella;s__Salmonella enterica	ASM32934v1	Salmonella enterica subsp. enterica serovar Enteritidis str. CDC_2010K_1747
RS_GCF_000329365.2	d__Bacteria;p__Proteobacteria;c__Gammaproteobacteria;o__Enterobacterales;f__Enterobacteriaceae;g__Salmonella;s__Salmonella enterica	ASM32936v2	Salmonella enterica subsp. enterica serovar Enteritidis str. CDC_2010K_0968
RS_GCF_000329385.1	d__Bacteria;p__Proteobacteria;c__Gammaproteobacteria;o__Enterobacterales;f__Enterobacteriaceae;g__Salmonella;s__Salmonella enterica	ASM32938v1	Salmonella enterica subsp. enterica serovar Enteritidis str. CDC_2010K_1444
RS_GCF_000329405.1	d__Bacteria;p__Proteobacteria;c__Gammaproteobacteria;o__Enterobacterales;f__Enterobacteriaceae;g__Salmonella;s__Salmonella enterica	ASM32940v1	Salmonella enterica subsp. enterica serovar Enteritidis str. CDC_2010K_1445
RS_GCF_000329425.1	d__Bacteria;p__Proteobacteria;c__Gammaproteobacteria;o__Enterobacterales;f__Enterobacteriaceae;g__Salmonella;s__Salmonella enterica	ASM32942v1	Salmonella enterica subsp. enterica serovar Enteritidis str. CDC_2010K_1559
RS_GCF_000329445.1	d__Bacteria;p__Proteobacteria;c__Gammaproteobacteria;o__Enterobacterales;f__Enterobacteriaceae;g__Salmonella;s__Salmonella enterica	ASM32944v1	Salmonella enterica subsp. enterica serovar Enteritidis str. CDC_2010K_1565
RS_GCF_000329465.1	d__Bacteria;p__Proteobacteria;c__Gammaproteobacteria;o__Enterobacterales;f__Enterobacteriaceae;g__Salmonella;s__Salmonella enterica	ASM32946v1	Salmonella enterica subsp. enterica serovar Enteritidis str. CDC_2010K_1808
RS_GCF_000329485.1	d__Bacteria;p__Proteobacteria;c__Gammaproteobacteria;o__Enterobacterales;f__Enterobacteriaceae;g__Salmonella;s__Salmonella enterica	ASM32948v1	Salmonella enterica subsp. enterica serovar Enteritidis str. CDC_2010K_1811
RS_GCF_000329505.1	d__Bacteria;p__Proteobacteria;c__Gammaproteobacteria;o__Enterobacterales;f__Enterobacteriaceae;g__Salmonella;s__Salmonella enterica	ASM32950v1	Salmonella enterica subsp. enterica serovar Enteritidis str. CDC_2010K_0956
RS_GCF_000329525.1	d__Bacteria;p__Proteobacteria;c__Gammaproteobacteria;o__Enterobacterales;f__Enterobacteriaceae;g__Salmonella;s__Salmonella enterica	ASM32952v1	Salmonella enterica subsp. enterica serovar Enteritidis str. CDC_2010K_1455
RS_GCF_000329545.1	d__Bacteria;p__Proteobacteria;c__Gammaproteobacteria;o__Enterobacterales;f__Enterobacteriaceae;g__Salmonella;s__Salmonella enterica	ASM32954v1	Salmonella enterica subsp. enterica serovar Enteritidis str. CDC_2010K_1575
RS_GCF_000329565.1	d__Bacteria;p__Proteobacteria;c__Gammaproteobacteria;o__Enterobacterales;f__Enterobacteriaceae;g__Salmonella;s__Salmonella enterica	ASM32956v1	Salmonella enterica subsp. enterica serovar Enteritidis str. CDC_2010K_1725
RS_GCF_000329585.1	d__Bacteria;p__Proteobacteria;c__Gammaproteobacteria;o__Enterobacterales;f__Enterobacteriaceae;g__Salmonella;s__Salmonella enterica	ASM32958v1	Salmonella enterica subsp. enterica serovar Enteritidis str. CDC_2010K_1745
RS_GCF_000329605.1	d__Bacteria;p__Proteobacteria;c__Gammaproteobacteria;o__Enterobacterales;f__Enterobacteriaceae;g__Salmonella;s__Salmonella enterica	ASM32960v1	Salmonella enterica subsp. enterica serovar Enteritidis str. CDC_2010K_1791
RS_GCF_000329625.1	d__Bacteria;p__Proteobacteria;c__Gammaproteobacteria;o__Enterobacterales;f__Enterobacteriaceae;g__Salmonella;s__Salmonella enterica	ASM32962v1	Salmonella enterica subsp. enterica serovar Enteritidis str. CDC_2010K_1795
RS_GCF_000329645.1	d__Bacteria;p__Proteobacteria;c__Gammaproteobacteria;o__Enterobacterales;f__Enterobacteriaceae;g__Salmonella;s__Salmonella enterica	ASM32964v1	Salmonella enterica subsp. enterica serovar Enteritidis str. 576709
RS_GCF_000329665.1	d__Bacteria;p__Proteobacteria;c__Gammaproteobacteria;o__Enterobacterales;f__Enterobacteriaceae;g__Salmonella;s__Salmonella enterica	ASM32966v1	Salmonella enterica subsp. enterica serovar Enteritidis str. 635290-58
RS_GCF_000329685.1	d__Bacteria;p__Proteobacteria;c__Gammaproteobacteria;o__Enterobacterales;f__Enterobacteriaceae;g__Salmonella;s__Salmonella enterica	ASM32968v1	Salmonella enterica subsp. enterica serovar Enteritidis str. 607308-16
RS_GCF_000329705.1	d__Bacteria;p__Proteobacteria;c__Gammaproteobacteria;o__Enterobacterales;f__Enterobacteriaceae;g__Salmonella;s__Salmonella enterica	ASM32970v1	Salmonella enterica subsp. enterica serovar Enteritidis str. 607308-19
RS_GCF_000329725.1	d__Bacteria;p__Proteobacteria;c__Gammaproteobacteria;o__Enterobacterales;f__Enterobacteriaceae;g__Salmonella;s__Salmonella enterica	ASM32972v1	Salmonella enterica subsp. enterica serovar Enteritidis str. 607307-2
RS_GCF_000329745.1	d__Bacteria;p__Proteobacteria;c__Gammaproteobacteria;o__Enterobacterales;f__Enterobacteriaceae;g__Salmonella;s__Salmonella enterica	ASM32974v1	Salmonella enterica subsp. enterica serovar Enteritidis str. 607308-9
RS_GCF_000329765.1	d__Bacteria;p__Proteobacteria;c__Gammaproteobacteria;o__Enterobacterales;f__Enterobacteriaceae;g__Salmonella;s__Salmonella enterica	ASM32976v1	Salmonella enterica subsp. enterica serovar Enteritidis str. 629163
RS_GCF_000329785.1	d__Bacteria;p__Proteobacteria;c__Gammaproteobacteria;o__Enterobacterales;f__Enterobacteriaceae;g__Salmonella;s__Salmonella enterica	ASM32978v1	Salmonella enterica subsp. enterica serovar Enteritidis str. SE15-1
RS_GCF_000329805.1	d__Bacteria;p__Proteobacteria;c__Gammaproteobacteria;o__Enterobacterales;f__Enterobacteriaceae;g__Salmonella;s__Salmonella enterica	ASM32980v1	Salmonella enterica subsp. enterica serovar Enteritidis str. CVM_N202
RS_GCF_000329825.1	d__Bacteria;p__Proteobacteria;c__Gammaproteobacteria;o__Enterobacterales;f__Enterobacteriaceae;g__Salmonella;s__Salmonella enterica	ASM32982v1	Salmonella enterica subsp. enterica serovar Enteritidis str. CVM_56-3991
RS_GCF_000329845.1	d__Bacteria;p__Proteobacteria;c__Gammaproteobacteria;o__Enterobacterales;f__Enterobacteriaceae;g__Salmonella;s__Salmonella enterica	ASM32984v1	Salmonella enterica subsp. enterica serovar Enteritidis str. CVM_76-3618
RS_GCF_000329885.1	d__Bacteria;p__Proteobacteria;c__Gammaproteobacteria;o__Enterobacterales;f__Enterobacteriaceae;g__Salmonella;s__Salmonella enterica	ASM32988v1	Salmonella enterica subsp. enterica serovar Enteritidis str. CVM_81-2490
RS_GCF_000329905.1	d__Bacteria;p__Proteobacteria;c__Gammaproteobacteria;o__Enterobacterales;f__Enterobacteriaceae;g__Salmonella;s__Salmonella enterica	ASM32990v1	Salmonella enterica subsp. enterica serovar Enteritidis str. SL909
RS_GCF_000329925.1	d__Bacteria;p__Proteobacteria;c__Gammaproteobacteria;o__Enterobacterales;f__Enterobacteriaceae;g__Salmonella;s__Salmonella enterica	ASM32992v1	Salmonella enterica subsp. enterica serovar Enteritidis str. SL913
RS_GCF_000329945.1	d__Bacteria;p__Proteobacteria;c__Gammaproteobacteria;o__Enterobacterales;f__Enterobacteriaceae;g__Salmonella;s__Salmonella enterica	ASM32994v1	Salmonella enterica subsp. enterica serovar Enteritidis str. CVM_69-4941
RS_GCF_000329965.1	d__Bacteria;p__Proteobacteria;c__Gammaproteobacteria;o__Enterobacterales;f__Enterobacteriaceae;g__Salmonella;s__Salmonella enterica	ASM32996v1	Salmonella enterica subsp. enterica serovar Enteritidis str. 638970-15
RS_GCF_000329985.1	d__Bacteria;p__Proteobacteria;c__Gammaproteobacteria;o__Enterobacterales;f__Enterobacteriaceae;g__Salmonella;s__Salmonella enterica	ASM32998v1	Salmonella enterica subsp. enterica serovar Enteritidis str. 17927
RS_GCF_000330005.1	d__Bacteria;p__Proteobacteria;c__Gammaproteobacteria;o__Enterobacterales;f__Enterobacteriaceae;g__Salmonella;s__Salmonella enterica	ASM33000v1	Salmonella enterica subsp. enterica serovar Enteritidis str. CHS4
GB_GCA_000330025.1	d__Bacteria;p__Proteobacteria;c__Gammaproteobacteria;o__Enterobacterales;f__Enterobacteriaceae;g__Salmonella;s__Salmonella enterica	ASM33002v1	Salmonella enterica subsp. enterica serovar Enteritidis str. 22558
RS_GCF_000330045.1	d__Bacteria;p__Proteobacteria;c__Gammaproteobacteria;o__Enterobacterales;f__Enterobacteriaceae;g__Salmonella;s__Salmonella enterica	ASM33004v1	Salmonella enterica subsp. enterica serovar Enteritidis str. 543463 22-17
RS_GCF_000330065.1	d__Bacteria;p__Proteobacteria;c__Gammaproteobacteria;o__Enterobacterales;f__Enterobacteriaceae;g__Salmonella;s__Salmonella enterica	ASM33006v1	Salmonella enterica subsp. enterica serovar Enteritidis str. 543463 40-18
RS_GCF_000330085.1	d__Bacteria;p__Proteobacteria;c__Gammaproteobacteria;o__Enterobacterales;f__Enterobacteriaceae;g__Salmonella;s__Salmonella enterica	ASM33008v1	Salmonella enterica subsp. enterica serovar Enteritidis str. 561362 1-1
RS_GCF_000330105.1	d__Bacteria;p__Proteobacteria;c__Gammaproteobacteria;o__Enterobacterales;f__Enterobacteriaceae;g__Salmonella;s__Salmonella enterica	ASM33010v1	Salmonella enterica subsp. enterica serovar Enteritidis str. 642044 4-1
RS_GCF_000330125.1	d__Bacteria;p__Proteobacteria;c__Gammaproteobacteria;o__Enterobacterales;f__Enterobacteriaceae;g__Salmonella;s__Salmonella enterica	ASM33012v1	Salmonella enterica subsp. enterica serovar Enteritidis str. 642046 4-7
RS_GCF_000330145.1	d__Bacteria;p__Proteobacteria;c__Gammaproteobacteria;o__Enterobacterales;f__Enterobacteriaceae;g__Salmonella;s__Salmonella enterica	ASM33014v1	Salmonella enterica subsp. enterica serovar Enteritidis str. 648898 4-5
RS_GCF_000330165.1	d__Bacteria;p__Proteobacteria;c__Gammaproteobacteria;o__Enterobacterales;f__Enterobacteriaceae;g__Salmonella;s__Salmonella enterica	ASM33016v1	Salmonella enterica subsp. enterica serovar Enteritidis str. 648899 3-17
RS_GCF_000330185.1	d__Bacteria;p__Proteobacteria;c__Gammaproteobacteria;o__Enterobacterales;f__Enterobacteriaceae;g__Salmonella;s__Salmonella enterica	ASM33018v1	Salmonella enterica subsp. enterica serovar Enteritidis str. 648900 1-16
RS_GCF_000330205.1	d__Bacteria;p__Proteobacteria;c__Gammaproteobacteria;o__Enterobacterales;f__Enterobacteriaceae;g__Salmonella;s__Salmonella enterica	ASM33020v1	Salmonella enterica subsp. enterica serovar Enteritidis str. 648901 1-17
GB_GCA_000330225.1	d__Bacteria;p__Proteobacteria;c__Gammaproteobacteria;o__Enterobacterales;f__Enterobacteriaceae;g__Salmonella;s__Salmonella enterica	ASM33022v1	Salmonella enterica subsp. enterica serovar Enteritidis str. 648901 39-2
RS_GCF_000330245.1	d__Bacteria;p__Proteobacteria;c__Gammaproteobacteria;o__Enterobacterales;f__Enterobacteriaceae;g__Salmonella;s__Salmonella enterica	ASM33024v1	Salmonella enterica subsp. enterica serovar Enteritidis str. 648902 6-8
RS_GCF_000330265.1	d__Bacteria;p__Proteobacteria;c__Gammaproteobacteria;o__Enterobacterales;f__Enterobacteriaceae;g__Salmonella;s__Salmonella enterica	ASM33026v1	Salmonella enterica subsp. enterica serovar Enteritidis str. 648903 1-6
RS_GCF_000330285.1	d__Bacteria;p__Proteobacteria;c__Gammaproteobacteria;o__Enterobacterales;f__Enterobacteriaceae;g__Salmonella;s__Salmonella enterica	ASM33028v1	Salmonella enterica subsp. enterica serovar Enteritidis str. 648904 3-6
RS_GCF_000330305.1	d__Bacteria;p__Proteobacteria;c__Gammaproteobacteria;o__Enterobacterales;f__Enterobacteriaceae;g__Salmonella;s__Salmonella enterica	ASM33030v1	Salmonella enterica subsp. enterica serovar Enteritidis str. 653049 13-19
GB_GCA_000330325.1	d__Bacteria;p__Proteobacteria;c__Gammaproteobacteria;o__Enterobacterales;f__Enterobacteriaceae;g__Salmonella;s__Salmonella enterica	ASM33032v1	Salmonella enterica subsp. enterica serovar Enteritidis str. 642044 8-1
RS_GCF_000330345.1	d__Bacteria;p__Proteobacteria;c__Gammaproteobacteria;o__Enterobacterales;f__Enterobacteriaceae;g__Salmonella;s__Salmonella enterica	ASM33034v1	Salmonella enterica subsp. enterica serovar Enteritidis str. 561362 9-7
RS_GCF_000330365.1	d__Bacteria;p__Proteobacteria;c__Gammaproteobacteria;o__Enterobacterales;f__Enterobacteriaceae;g__Salmonella;s__Salmonella enterica	ASM33036v1	Salmonella enterica subsp. enterica serovar Enteritidis str. 543463 42-20
RS_GCF_000330385.1	d__Bacteria;p__Proteobacteria;c__Gammaproteobacteria;o__Enterobacterales;f__Enterobacteriaceae;g__Salmonella;s__Salmonella enterica	ASM33038v1	Salmonella enterica subsp. enterica serovar Enteritidis str. 648901 16-16
GB_GCA_000330405.1	d__Bacteria;p__Proteobacteria;c__Gammaproteobacteria;o__Enterobacterales;f__Enterobacteriaceae;g__Salmonella;s__Salmonella enterica	ASM33040v1	Salmonella enterica subsp. enterica serovar Enteritidis str. 76-2651
RS_GCF_000330425.1	d__Bacteria;p__Proteobacteria;c__Gammaproteobacteria;o__Enterobacterales;f__Enterobacteriaceae;g__Salmonella;s__Salmonella enterica	ASM33042v1	Salmonella enterica subsp. enterica serovar Enteritidis str. 33944
GB_GCA_000330445.1	d__Bacteria;p__Proteobacteria;c__Gammaproteobacteria;o__Enterobacterales;f__Enterobacteriaceae;g__Salmonella;s__Salmonella enterica	ASM33044v1	Salmonella enterica subsp. enterica serovar Enteritidis str. SARB17
RS_GCF_000330465.1	d__Bacteria;p__Proteobacteria;c__Gammaproteobacteria;o__Enterobacterales;f__Enterobacteriaceae;g__Salmonella;s__Salmonella enterica	ASM33046v1	Salmonella enterica subsp. enterica serovar Enteritidis str. 81-2625
RS_GCF_000330485.2	d__Bacteria;p__Proteobacteria;c__Gammaproteobacteria;o__Enterobacterales;f__Enterobacteriaceae;g__Salmonella;s__Salmonella enterica	ASM33048v2	Salmonella enterica subsp. enterica serovar Pullorum str. ATCC 9120
RS_GCF_000330565.1	d__Bacteria;p__Proteobacteria;c__Gammaproteobacteria;o__Enterobacterales;f__Enterobacteriaceae;g__Salmonella;s__Salmonella enterica	ASM33056v1	Salmonella enterica subsp. enterica serovar Enteritidis str. 62-1976
RS_GCF_000330585.1	d__Bacteria;p__Proteobacteria;c__Gammaproteobacteria;o__Enterobacterales;f__Enterobacteriaceae;g__Salmonella;s__Salmonella enterica	ASM33058v1	Salmonella enterica subsp. enterica serovar Enteritidis str. 53-407
RS_GCF_000330625.1	d__Bacteria;p__Proteobacteria;c__Gammaproteobacteria;o__Enterobacterales;f__Enterobacteriaceae;g__Salmonella;s__Salmonella enterica	ASM33062v1	Salmonella enterica subsp. enterica serovar Agona str. SH08SF124
RS_GCF_000330645.1	d__Bacteria;p__Proteobacteria;c__Gammaproteobacteria;o__Enterobacterales;f__Enterobacteriaceae;g__Salmonella;s__Salmonella enterica	ASM33064v1	Salmonella enterica subsp. enterica serovar Agona str. SH10GFN094
RS_GCF_000330665.1	d__Bacteria;p__Proteobacteria;c__Gammaproteobacteria;o__Enterobacterales;f__Enterobacteriaceae;g__Salmonella;s__Salmonella enterica	ASM33066v1	Salmonella enterica subsp. enterica serovar Agona str. SH11G1113
RS_GCF_000330845.1	d__Bacteria;p__Proteobacteria;c__Gammaproteobacteria;o__Enterobacterales;f__Enterobacteriaceae;g__Pseudocitrobacter;s__Pseudocitrobacter sp000330845	ASM33084v1	Enterobacteriaceae bacterium strain FGI 57
RS_GCF_000331065.1	d__Bacteria;p__Proteobacteria;c__Gammaproteobacteria;o__Enterobacterales;f__Enterobacteriaceae;g__Blochmannia;s__Blochmannia pennsylvanicus	ASM33106v1	Candidatus Blochmannia chromaiodes str. 640
RS_GCF_000331615.1	d__Bacteria;p__Proteobacteria;c__Gammaproteobacteria;o__Enterobacterales;f__Enterobacteriaceae;g__Escherichia;s__Escherichia coli	genome assembly of LCT-EC52 strain of E.coli	Escherichia coli LCT-EC52
RS_GCF_000332755.1	d__Bacteria;p__Proteobacteria;c__Gammaproteobacteria;o__Enterobacterales;f__Enterobacteriaceae;g__Escherichia;s__Escherichia flexneri	ASM33275v1	Escherichia coli APEC O78
RS_GCF_000333175.1	d__Bacteria;p__Proteobacteria;c__Gammaproteobacteria;o__Enterobacterales;f__Enterobacteriaceae;g__Escherichia;s__Escherichia flexneri	ASM33317v1	Escherichia coli O10:K5(L):H4 str. ATCC 23506
RS_GCF_000333195.1	d__Bacteria;p__Proteobacteria;c__Gammaproteobacteria;o__Enterobacterales;f__Enterobacteriaceae;g__Escherichia;s__Escherichia flexneri	ASM33319v1	Escherichia coli O5:K4(L):H4 str. ATCC 23502
RS_GCF_000333215.1	d__Bacteria;p__Proteobacteria;c__Gammaproteobacteria;o__Enterobacterales;f__Enterobacteriaceae;g__Escherichia;s__Escherichia coli	ASM33321v1	Escherichia coli Nissle 1917
RS_GCF_000333535.1	d__Bacteria;p__Proteobacteria;c__Gammaproteobacteria;o__Enterobacterales;f__Enterobacteriaceae;g__Kosakonia;s__Kosakonia cowanii	ASM33353v1	Klebsiella cf. planticola B43
RS_GCF_000334515.1	d__Bacteria;p__Proteobacteria;c__Gammaproteobacteria;o__Enterobacterales;f__Enterobacteriaceae;g__Klebsiella_B;s__Klebsiella_B aerogenes	ASM33451v1	Klebsiella aerogenes EA1509E
RS_GCF_000334975.2	d__Bacteria;p__Proteobacteria;c__Gammaproteobacteria;o__Enterobacterales;f__Enterobacteriaceae;g__Escherichia;s__Escherichia dysenteriae	ASM33497v2	Escherichia coli 99.0815
RS_GCF_000334995.2	d__Bacteria;p__Proteobacteria;c__Gammaproteobacteria;o__Enterobacterales;f__Enterobacteriaceae;g__Escherichia;s__Escherichia dysenteriae	ASM33499v2	Escherichia coli 99.0816
RS_GCF_000335015.2	d__Bacteria;p__Proteobacteria;c__Gammaproteobacteria;o__Enterobacterales;f__Enterobacteriaceae;g__Escherichia;s__Escherichia dysenteriae	ASM33501v2	Escherichia coli 99.1793
RS_GCF_000335035.2	d__Bacteria;p__Proteobacteria;c__Gammaproteobacteria;o__Enterobacterales;f__Enterobacteriaceae;g__Escherichia;s__Escherichia dysenteriae	ASM33503v2	Escherichia coli 99.1805
RS_GCF_000335055.2	d__Bacteria;p__Proteobacteria;c__Gammaproteobacteria;o__Enterobacterales;f__Enterobacteriaceae;g__Escherichia;s__Escherichia dysenteriae	ASM33505v2	Escherichia coli ATCC 700728
RS_GCF_000335075.2	d__Bacteria;p__Proteobacteria;c__Gammaproteobacteria;o__Enterobacterales;f__Enterobacteriaceae;g__Escherichia;s__Escherichia dysenteriae	ASM33507v2	Escherichia coli PA47
RS_GCF_000335095.2	d__Bacteria;p__Proteobacteria;c__Gammaproteobacteria;o__Enterobacterales;f__Enterobacteriaceae;g__Escherichia;s__Escherichia dysenteriae	ASM33509v2	Escherichia coli PA48
RS_GCF_000335115.1	d__Bacteria;p__Proteobacteria;c__Gammaproteobacteria;o__Enterobacterales;f__Enterobacteriaceae;g__Escherichia;s__Escherichia dysenteriae	ASM33511v1	Escherichia coli 7.1982
RS_GCF_000335135.1	d__Bacteria;p__Proteobacteria;c__Gammaproteobacteria;o__Enterobacterales;f__Enterobacteriaceae;g__Escherichia;s__Escherichia dysenteriae	ASM33513v1	Escherichia coli 99.1781
RS_GCF_000335155.2	d__Bacteria;p__Proteobacteria;c__Gammaproteobacteria;o__Enterobacterales;f__Enterobacteriaceae;g__Escherichia;s__Escherichia dysenteriae	ASM33515v2	Escherichia coli 99.1762
RS_GCF_000335175.2	d__Bacteria;p__Proteobacteria;c__Gammaproteobacteria;o__Enterobacterales;f__Enterobacteriaceae;g__Escherichia;s__Escherichia dysenteriae	ASM33517v2	Escherichia coli PA35
RS_GCF_000335195.2	d__Bacteria;p__Proteobacteria;c__Gammaproteobacteria;o__Enterobacterales;f__Enterobacteriaceae;g__Escherichia;s__Escherichia dysenteriae	ASM33519v2	Escherichia coli 3.4880
RS_GCF_000335215.2	d__Bacteria;p__Proteobacteria;c__Gammaproteobacteria;o__Enterobacterales;f__Enterobacteriaceae;g__Escherichia;s__Escherichia dysenteriae	ASM33521v2	Escherichia coli 99.0670
RS_GCF_000335235.2	d__Bacteria;p__Proteobacteria;c__Gammaproteobacteria;o__Enterobacterales;f__Enterobacteriaceae;g__Escherichia;s__Escherichia dysenteriae	ASM33523v2	Escherichia coli 99.0814
RS_GCF_000335255.2	d__Bacteria;p__Proteobacteria;c__Gammaproteobacteria;o__Enterobacterales;f__Enterobacteriaceae;g__Escherichia;s__Escherichia dysenteriae	ASM33525v2	Escherichia coli 99.0839
RS_GCF_000335275.2	d__Bacteria;p__Proteobacteria;c__Gammaproteobacteria;o__Enterobacterales;f__Enterobacteriaceae;g__Escherichia;s__Escherichia dysenteriae	ASM33527v2	Escherichia coli 99.0848
RS_GCF_000335295.2	d__Bacteria;p__Proteobacteria;c__Gammaproteobacteria;o__Enterobacterales;f__Enterobacteriaceae;g__Escherichia;s__Escherichia dysenteriae	ASM33529v2	Escherichia coli 99.1753
RS_GCF_000335315.2	d__Bacteria;p__Proteobacteria;c__Gammaproteobacteria;o__Enterobacterales;f__Enterobacteriaceae;g__Escherichia;s__Escherichia dysenteriae	ASM33531v2	Escherichia coli 99.1775
RS_GCF_000335335.2	d__Bacteria;p__Proteobacteria;c__Gammaproteobacteria;o__Enterobacterales;f__Enterobacteriaceae;g__Escherichia;s__Escherichia dysenteriae	ASM33533v2	Escherichia coli PA19
RS_GCF_000335355.2	d__Bacteria;p__Proteobacteria;c__Gammaproteobacteria;o__Enterobacterales;f__Enterobacteriaceae;g__Escherichia;s__Escherichia dysenteriae	ASM33535v2	Escherichia coli PA2
RS_GCF_000335375.2	d__Bacteria;p__Proteobacteria;c__Gammaproteobacteria;o__Enterobacterales;f__Enterobacteriaceae;g__Escherichia;s__Escherichia dysenteriae	ASM33537v2	Escherichia coli 95.0083
RS_GCF_000335415.2	d__Bacteria;p__Proteobacteria;c__Gammaproteobacteria;o__Enterobacterales;f__Enterobacteriaceae;g__Escherichia;s__Escherichia dysenteriae	ASM33541v2	Escherichia coli PA11
RS_GCF_000335435.2	d__Bacteria;p__Proteobacteria;c__Gammaproteobacteria;o__Enterobacterales;f__Enterobacteriaceae;g__Escherichia;s__Escherichia dysenteriae	ASM33543v2	Escherichia coli PA13
RS_GCF_000335455.2	d__Bacteria;p__Proteobacteria;c__Gammaproteobacteria;o__Enterobacterales;f__Enterobacteriaceae;g__Escherichia;s__Escherichia dysenteriae	ASM33545v2	Escherichia coli PA8
RS_GCF_000335835.1	d__Bacteria;p__Proteobacteria;c__Gammaproteobacteria;o__Enterobacterales;f__Enterobacteriaceae;g__Salmonella;s__Salmonella enterica	ASM33583v1	Salmonella enterica subsp. enterica serovar Rissen str. 150
RS_GCF_000335855.1	d__Bacteria;p__Proteobacteria;c__Gammaproteobacteria;o__Enterobacterales;f__Enterobacteriaceae;g__Salmonella;s__Salmonella enterica	ASM33585v1	Salmonella enterica subsp. enterica serovar Enteritidis str. SE10
RS_GCF_000335875.2	d__Bacteria;p__Proteobacteria;c__Gammaproteobacteria;o__Enterobacterales;f__Enterobacteriaceae;g__Salmonella;s__Salmonella enterica	ASM33587v2	Salmonella enterica subsp. enterica serovar Enteritidis str. 18569
RS_GCF_000335895.1	d__Bacteria;p__Proteobacteria;c__Gammaproteobacteria;o__Enterobacterales;f__Enterobacteriaceae;g__Salmonella;s__Salmonella enterica	ASM33589v1	Salmonella enterica subsp. enterica serovar Enteritidis str. 13-1
RS_GCF_000335915.1	d__Bacteria;p__Proteobacteria;c__Gammaproteobacteria;o__Enterobacterales;f__Enterobacteriaceae;g__Salmonella;s__Salmonella enterica	ASM33591v1	Salmonella enterica subsp. enterica serovar 4,[5],12:i:- str. 08-1700
RS_GCF_000335935.1	d__Bacteria;p__Proteobacteria;c__Gammaproteobacteria;o__Enterobacterales;f__Enterobacteriaceae;g__Salmonella;s__Salmonella enterica	ASM33593v1	Salmonella enterica subsp. enterica serovar 4,[5],12:i:- str. 08-1739
RS_GCF_000335955.1	d__Bacteria;p__Proteobacteria;c__Gammaproteobacteria;o__Enterobacterales;f__Enterobacteriaceae;g__Salmonella;s__Salmonella enterica	ASM33595v1	Salmonella enterica subsp. enterica serovar Javiana str. ATCC BAA-1593
RS_GCF_000335975.1	d__Bacteria;p__Proteobacteria;c__Gammaproteobacteria;o__Enterobacterales;f__Enterobacteriaceae;g__Salmonella;s__Salmonella enterica	ASM33597v1	Salmonella enterica subsp. enterica serovar Montevideo str. 316111868
RS_GCF_000335995.2	d__Bacteria;p__Proteobacteria;c__Gammaproteobacteria;o__Enterobacterales;f__Enterobacteriaceae;g__Salmonella;s__Salmonella enterica	ASM33599v2	Salmonella enterica subsp. enterica serovar Gallinarum str. 9184
RS_GCF_000336015.1	d__Bacteria;p__Proteobacteria;c__Gammaproteobacteria;o__Enterobacterales;f__Enterobacteriaceae;g__Salmonella;s__Salmonella enterica	ASM33601v1	Salmonella enterica subsp. enterica serovar Dublin str. SL1438
RS_GCF_000336035.1	d__Bacteria;p__Proteobacteria;c__Gammaproteobacteria;o__Enterobacterales;f__Enterobacteriaceae;g__Salmonella;s__Salmonella enterica	ASM33603v1	Salmonella enterica subsp. enterica serovar Dublin
RS_GCF_000336055.1	d__Bacteria;p__Proteobacteria;c__Gammaproteobacteria;o__Enterobacterales;f__Enterobacteriaceae;g__Salmonella;s__Salmonella enterica	ASM33605v1	Salmonella enterica subsp. enterica serovar Enteritidis str. SE8a
RS_GCF_000336075.1	d__Bacteria;p__Proteobacteria;c__Gammaproteobacteria;o__Enterobacterales;f__Enterobacteriaceae;g__Salmonella;s__Salmonella enterica	ASM33607v1	Salmonella enterica subsp. enterica serovar Enteritidis str. 20037
GB_GCA_000336095.1	d__Bacteria;p__Proteobacteria;c__Gammaproteobacteria;o__Enterobacterales;f__Enterobacteriaceae;g__Salmonella;s__Salmonella enterica	ASM33609v1	Salmonella enterica subsp. enterica serovar Enteritidis str. 436
RS_GCF_000336115.1	d__Bacteria;p__Proteobacteria;c__Gammaproteobacteria;o__Enterobacterales;f__Enterobacteriaceae;g__Salmonella;s__Salmonella enterica	ASM33611v1	Salmonella enterica subsp. enterica serovar Enteritidis str. PT23
GB_GCA_000336135.1	d__Bacteria;p__Proteobacteria;c__Gammaproteobacteria;o__Enterobacterales;f__Enterobacteriaceae;g__Salmonella;s__Salmonella enterica	ASM33613v1	Salmonella enterica subsp. enterica serovar Kentucky str. 29439
RS_GCF_000336155.1	d__Bacteria;p__Proteobacteria;c__Gammaproteobacteria;o__Enterobacterales;f__Enterobacteriaceae;g__Salmonella;s__Salmonella enterica	ASM33615v1	Salmonella enterica subsp. enterica serovar Typhimurium str. CDC_2009K1153
RS_GCF_000336175.1	d__Bacteria;p__Proteobacteria;c__Gammaproteobacteria;o__Enterobacterales;f__Enterobacteriaceae;g__Salmonella;s__Salmonella enterica	ASM33617v1	Salmonella enterica subsp. enterica serovar Tennessee str. 4535
RS_GCF_000336195.1	d__Bacteria;p__Proteobacteria;c__Gammaproteobacteria;o__Enterobacterales;f__Enterobacteriaceae;g__Salmonella;s__Salmonella enterica	ASM33619v1	Salmonella enterica subsp. enterica serovar Typhimurium str. LT2-4_delta.ramA::kan
RS_GCF_000336215.1	d__Bacteria;p__Proteobacteria;c__Gammaproteobacteria;o__Enterobacterales;f__Enterobacteriaceae;g__Salmonella;s__Salmonella enterica	ASM33621v1	Salmonella enterica subsp. enterica serovar Typhimurium str. LT2-4
RS_GCF_000338255.1	d__Bacteria;p__Proteobacteria;c__Gammaproteobacteria;o__Enterobacterales;f__Enterobacteriaceae;g__Klebsiella;s__Klebsiella pneumoniae	KP1_contigs_1-272	Klebsiella pneumoniae hvKP1
RS_GCF_000339015.1	d__Bacteria;p__Proteobacteria;c__Gammaproteobacteria;o__Enterobacterales;f__Enterobacteriaceae;g__Cronobacter;s__Cronobacter sakazakii	ASM33901v1	Cronobacter sakazakii SP291
RS_GCF_000340235.1	d__Bacteria;p__Proteobacteria;c__Gammaproteobacteria;o__Enterobacterales;f__Enterobacteriaceae;g__Escherichia;s__Escherichia flexneri	O8	Escherichia coli O08
RS_GCF_000340255.1	d__Bacteria;p__Proteobacteria;c__Gammaproteobacteria;o__Enterobacterales;f__Enterobacteriaceae;g__Escherichia;s__Escherichia flexneri	S17	Escherichia coli S17
RS_GCF_000340275.1	d__Bacteria;p__Proteobacteria;c__Gammaproteobacteria;o__Enterobacterales;f__Enterobacteriaceae;g__Escherichia;s__Escherichia coli_D	SEPT362	Escherichia coli SEPT362
RS_GCF_000340455.2	d__Bacteria;p__Proteobacteria;c__Gammaproteobacteria;o__Enterobacterales;f__Enterobacteriaceae;g__Escherichia;s__Escherichia dysenteriae	ASM34045v2	Escherichia coli 09BKT078844
RS_GCF_000341425.1	d__Bacteria;p__Proteobacteria;c__Gammaproteobacteria;o__Enterobacterales;f__Enterobacteriaceae;g__Salmonella;s__Salmonella enterica	ASM34142v1	Salmonella enterica subsp. enterica serovar Javiana str. CFSAN001992
RS_GCF_000342325.1	d__Bacteria;p__Proteobacteria;c__Gammaproteobacteria;o__Enterobacterales;f__Enterobacteriaceae;g__Citrobacter;s__Citrobacter freundii	Whole genome assembly	Citrobacter freundii GTC 09479
RS_GCF_000344825.1	d__Bacteria;p__Proteobacteria;c__Gammaproteobacteria;o__Enterobacterales;f__Enterobacteriaceae;g__Salmonella;s__Salmonella enterica	SOAPdenovo1.05	Salmonella enterica subsp. enterica serovar Newport str. SH111077
RS_GCF_000344845.1	d__Bacteria;p__Proteobacteria;c__Gammaproteobacteria;o__Enterobacterales;f__Enterobacteriaceae;g__Salmonella;s__Salmonella enterica	SOAPdenovo1.05	Salmonella enterica subsp. enterica serovar Newport str. Shandong_3
RS_GCF_000344865.1	d__Bacteria;p__Proteobacteria;c__Gammaproteobacteria;o__Enterobacterales;f__Enterobacteriaceae;g__Salmonella;s__Salmonella enterica	SOAPdenovo1.05	Salmonella enterica subsp. enterica serovar Newport str. JS09102
RS_GCF_000344885.1	d__Bacteria;p__Proteobacteria;c__Gammaproteobacteria;o__Enterobacterales;f__Enterobacteriaceae;g__Salmonella;s__Salmonella enterica	SOAPdenovo1.05	Salmonella enterica subsp. enterica serovar Newport str. Henan_3
GB_GCA_000346145.1	d__Bacteria;p__Proteobacteria;c__Gammaproteobacteria;o__Enterobacterales;f__Enterobacteriaceae;g__Klebsiella;s__Klebsiella pneumoniae	KPRYC492V1.1	Klebsiella pneumoniae RYC492
RS_GCF_000349245.1	d__Bacteria;p__Proteobacteria;c__Gammaproteobacteria;o__Enterobacterales;f__Enterobacteriaceae;g__Klebsiella;s__Klebsiella quasipneumoniae	KP700603_01152013	Klebsiella pneumoniae 700603
RS_GCF_000349265.2	d__Bacteria;p__Proteobacteria;c__Gammaproteobacteria;o__Enterobacterales;f__Enterobacteriaceae;g__Klebsiella;s__Klebsiella pneumoniae	KPBAA1705_01152013	Klebsiella pneumoniae ATCC BAA-1705
RS_GCF_000349285.2	d__Bacteria;p__Proteobacteria;c__Gammaproteobacteria;o__Enterobacterales;f__Enterobacteriaceae;g__Klebsiella;s__Klebsiella pneumoniae	G000_12282012	Klebsiella pneumoniae ATCC BAA-2146
RS_GCF_000350005.1	d__Bacteria;p__Proteobacteria;c__Gammaproteobacteria;o__Enterobacterales;f__Enterobacteriaceae;g__Escherichia;s__Escherichia flexneri	E112_10NrN01	Escherichia coli O104:H4 str. E112/10
RS_GCF_000350025.2	d__Bacteria;p__Proteobacteria;c__Gammaproteobacteria;o__Enterobacterales;f__Enterobacteriaceae;g__Escherichia;s__Escherichia flexneri	C48_93_IrSpV01	Escherichia coli ONT:H33 str. C48/93
RS_GCF_000350045.2	d__Bacteria;p__Proteobacteria;c__Gammaproteobacteria;o__Enterobacterales;f__Enterobacteriaceae;g__Escherichia;s__Escherichia flexneri	C43_90_IrSpV01	Escherichia coli O127:H27 str. C43/90
RS_GCF_000350185.1	d__Bacteria;p__Proteobacteria;c__Gammaproteobacteria;o__Enterobacterales;f__Enterobacteriaceae;g__Escherichia;s__Escherichia flexneri	ASM35018v1	Escherichia coli str. K-12 substr. MDS42
GB_GCA_000350325.1	d__Bacteria;p__Proteobacteria;c__Gammaproteobacteria;o__Enterobacterales;f__Enterobacteriaceae;g__Klebsiella;s__Klebsiella pneumoniae	Kleb_v1.0	Klebsiella pneumoniae HSL4
RS_GCF_000350625.1	d__Bacteria;p__Proteobacteria;c__Gammaproteobacteria;o__Enterobacterales;f__Enterobacteriaceae;g__Escherichia;s__Escherichia coli_D	Esch_coli_KTE2_V1	Escherichia coli KTE2
RS_GCF_000350645.1	d__Bacteria;p__Proteobacteria;c__Gammaproteobacteria;o__Enterobacterales;f__Enterobacteriaceae;g__Escherichia;s__Escherichia coli	Esch_coli_KTE4_V1	Escherichia coli KTE4
RS_GCF_000350665.1	d__Bacteria;p__Proteobacteria;c__Gammaproteobacteria;o__Enterobacterales;f__Enterobacteriaceae;g__Escherichia;s__Escherichia coli	Esch_coli_KTE5_V1	Escherichia coli KTE5
RS_GCF_000350685.1	d__Bacteria;p__Proteobacteria;c__Gammaproteobacteria;o__Enterobacterales;f__Enterobacteriaceae;g__Escherichia;s__Escherichia flexneri	Esch_coli_KTE10_V1	Escherichia coli KTE10
RS_GCF_000350705.1	d__Bacteria;p__Proteobacteria;c__Gammaproteobacteria;o__Enterobacterales;f__Enterobacteriaceae;g__Escherichia;s__Escherichia marmotae	Esch_coli_KTE11_V1	Escherichia sp. KTE11
RS_GCF_000350725.1	d__Bacteria;p__Proteobacteria;c__Gammaproteobacteria;o__Enterobacterales;f__Enterobacteriaceae;g__Escherichia;s__Escherichia flexneri	Esch_coli_KTE12_V1	Escherichia coli KTE12
RS_GCF_000350745.1	d__Bacteria;p__Proteobacteria;c__Gammaproteobacteria;o__Enterobacterales;f__Enterobacteriaceae;g__Escherichia;s__Escherichia coli	Esch_coli_KTE15_V1	Escherichia coli KTE15
RS_GCF_000350765.1	d__Bacteria;p__Proteobacteria;c__Gammaproteobacteria;o__Enterobacterales;f__Enterobacteriaceae;g__Escherichia;s__Escherichia coli	Esch_coli_KTE16_V1	Escherichia coli KTE16
RS_GCF_000350785.1	d__Bacteria;p__Proteobacteria;c__Gammaproteobacteria;o__Enterobacterales;f__Enterobacteriaceae;g__Escherichia;s__Escherichia coli_D	Esch_coli_KTE21_V1	Escherichia coli KTE21
RS_GCF_000350805.1	d__Bacteria;p__Proteobacteria;c__Gammaproteobacteria;o__Enterobacterales;f__Enterobacteriaceae;g__Escherichia;s__Escherichia coli	Esch_coli_KTE25_V1	Escherichia coli KTE25
RS_GCF_000350825.1	d__Bacteria;p__Proteobacteria;c__Gammaproteobacteria;o__Enterobacterales;f__Enterobacteriaceae;g__Escherichia;s__Escherichia coli_D	Esch_coli_KTE26_V1	Escherichia coli KTE26
RS_GCF_000350845.1	d__Bacteria;p__Proteobacteria;c__Gammaproteobacteria;o__Enterobacterales;f__Enterobacteriaceae;g__Escherichia;s__Escherichia coli	Esch_coli_KTE28_V1	Escherichia coli KTE28
RS_GCF_000350865.1	d__Bacteria;p__Proteobacteria;c__Gammaproteobacteria;o__Enterobacterales;f__Enterobacteriaceae;g__Escherichia;s__Escherichia coli	Esch_coli_KTE39_V1	Escherichia coli KTE39
RS_GCF_000350885.1	d__Bacteria;p__Proteobacteria;c__Gammaproteobacteria;o__Enterobacterales;f__Enterobacteriaceae;g__Escherichia;s__Escherichia flexneri	Esch_coli_KTE44_V1	Escherichia coli KTE44
RS_GCF_000350905.1	d__Bacteria;p__Proteobacteria;c__Gammaproteobacteria;o__Enterobacterales;f__Enterobacteriaceae;g__Escherichia;s__Escherichia coli	Esch_coli_KTE178_V1	Escherichia coli KTE178
RS_GCF_000350925.1	d__Bacteria;p__Proteobacteria;c__Gammaproteobacteria;o__Enterobacterales;f__Enterobacteriaceae;g__Escherichia;s__Escherichia coli_D	Esch_coli_KTE181_V1	Escherichia coli KTE181
RS_GCF_000350945.1	d__Bacteria;p__Proteobacteria;c__Gammaproteobacteria;o__Enterobacterales;f__Enterobacteriaceae;g__Escherichia;s__Escherichia coli	Esch_coli_KTE187_V1	Escherichia coli KTE187
RS_GCF_000350965.1	d__Bacteria;p__Proteobacteria;c__Gammaproteobacteria;o__Enterobacterales;f__Enterobacteriaceae;g__Escherichia;s__Escherichia coli	Esch_coli_KTE188_V1	Escherichia coli KTE188
RS_GCF_000350985.1	d__Bacteria;p__Proteobacteria;c__Gammaproteobacteria;o__Enterobacterales;f__Enterobacteriaceae;g__Escherichia;s__Escherichia coli	Esch_coli_KTE189_V1	Escherichia coli KTE189
RS_GCF_000351005.1	d__Bacteria;p__Proteobacteria;c__Gammaproteobacteria;o__Enterobacterales;f__Enterobacteriaceae;g__Escherichia;s__Escherichia coli	Esch_coli_KTE191_V1	Escherichia coli KTE191
RS_GCF_000351025.1	d__Bacteria;p__Proteobacteria;c__Gammaproteobacteria;o__Enterobacterales;f__Enterobacteriaceae;g__Escherichia;s__Escherichia dysenteriae	Esch_coli_KTE193_V1	Escherichia coli KTE193
RS_GCF_000351045.1	d__Bacteria;p__Proteobacteria;c__Gammaproteobacteria;o__Enterobacterales;f__Enterobacteriaceae;g__Escherichia;s__Escherichia coli	Esch_coli_KTE201_V1	Escherichia coli KTE201
RS_GCF_000351065.1	d__Bacteria;p__Proteobacteria;c__Gammaproteobacteria;o__Enterobacterales;f__Enterobacteriaceae;g__Escherichia;s__Escherichia coli_D	Esch_coli_KTE204_V1	Escherichia coli KTE204
RS_GCF_000351085.1	d__Bacteria;p__Proteobacteria;c__Gammaproteobacteria;o__Enterobacterales;f__Enterobacteriaceae;g__Escherichia;s__Escherichia coli	Esch_coli_KTE205_V1	Escherichia coli KTE205
RS_GCF_000351105.1	d__Bacteria;p__Proteobacteria;c__Gammaproteobacteria;o__Enterobacterales;f__Enterobacteriaceae;g__Escherichia;s__Escherichia coli	Esch_coli_KTE206_V1	Escherichia coli KTE206
RS_GCF_000351125.1	d__Bacteria;p__Proteobacteria;c__Gammaproteobacteria;o__Enterobacterales;f__Enterobacteriaceae;g__Escherichia;s__Escherichia coli_D	Esch_coli_KTE208_V1	Escherichia coli KTE208
RS_GCF_000351145.1	d__Bacteria;p__Proteobacteria;c__Gammaproteobacteria;o__Enterobacterales;f__Enterobacteriaceae;g__Escherichia;s__Escherichia flexneri	Esch_coli_KTE210_V1	Escherichia coli KTE210
RS_GCF_000351165.1	d__Bacteria;p__Proteobacteria;c__Gammaproteobacteria;o__Enterobacterales;f__Enterobacteriaceae;g__Escherichia;s__Escherichia flexneri	Esch_coli_KTE212_V1	Escherichia coli KTE212
RS_GCF_000351185.1	d__Bacteria;p__Proteobacteria;c__Gammaproteobacteria;o__Enterobacterales;f__Enterobacteriaceae;g__Escherichia;s__Escherichia coli_D	Esch_coli_KTE213_V1	Escherichia coli KTE213
RS_GCF_000351205.1	d__Bacteria;p__Proteobacteria;c__Gammaproteobacteria;o__Enterobacterales;f__Enterobacteriaceae;g__Escherichia;s__Escherichia coli	Esch_coli_KTE214_V1	Escherichia coli KTE214
RS_GCF_000351225.1	d__Bacteria;p__Proteobacteria;c__Gammaproteobacteria;o__Enterobacterales;f__Enterobacteriaceae;g__Escherichia;s__Escherichia coli	Esch_coli_KTE216_V1	Escherichia coli KTE216
RS_GCF_000351245.1	d__Bacteria;p__Proteobacteria;c__Gammaproteobacteria;o__Enterobacterales;f__Enterobacteriaceae;g__Escherichia;s__Escherichia coli	Esch_coli_KTE220_V1	Escherichia coli KTE220
RS_GCF_000351265.1	d__Bacteria;p__Proteobacteria;c__Gammaproteobacteria;o__Enterobacterales;f__Enterobacteriaceae;g__Escherichia;s__Escherichia coli	Esch_coli_KTE224_V1	Escherichia coli KTE224
RS_GCF_000351285.1	d__Bacteria;p__Proteobacteria;c__Gammaproteobacteria;o__Enterobacterales;f__Enterobacteriaceae;g__Escherichia;s__Escherichia coli_D	Esch_coli_KTE228_V1	Escherichia coli KTE228
RS_GCF_000351305.1	d__Bacteria;p__Proteobacteria;c__Gammaproteobacteria;o__Enterobacterales;f__Enterobacteriaceae;g__Escherichia;s__Escherichia coli	Esch_coli_KTE230_V1	Escherichia coli KTE230
RS_GCF_000351325.1	d__Bacteria;p__Proteobacteria;c__Gammaproteobacteria;o__Enterobacterales;f__Enterobacteriaceae;g__Escherichia;s__Escherichia flexneri	Esch_coli_KTE233_V1	Escherichia coli KTE233
RS_GCF_000351345.1	d__Bacteria;p__Proteobacteria;c__Gammaproteobacteria;o__Enterobacterales;f__Enterobacteriaceae;g__Escherichia;s__Escherichia flexneri	Esch_coli_KTE234_V1	Escherichia coli KTE234
RS_GCF_000351365.1	d__Bacteria;p__Proteobacteria;c__Gammaproteobacteria;o__Enterobacterales;f__Enterobacteriaceae;g__Escherichia;s__Escherichia coli_D	Esch_coli_KTE235_V1	Escherichia coli KTE235
RS_GCF_000351385.1	d__Bacteria;p__Proteobacteria;c__Gammaproteobacteria;o__Enterobacterales;f__Enterobacteriaceae;g__Escherichia;s__Escherichia coli_D	Esch_coli_KTE236_V1	Escherichia coli KTE236
RS_GCF_000351405.1	d__Bacteria;p__Proteobacteria;c__Gammaproteobacteria;o__Enterobacterales;f__Enterobacteriaceae;g__Escherichia;s__Escherichia coli_D	Esch_coli_KTE237_V1	Escherichia coli KTE237
RS_GCF_000351425.1	d__Bacteria;p__Proteobacteria;c__Gammaproteobacteria;o__Enterobacterales;f__Enterobacteriaceae;g__Escherichia;s__Escherichia coli	Esch_coli_KTE47_V1	Escherichia coli KTE47
RS_GCF_000351445.1	d__Bacteria;p__Proteobacteria;c__Gammaproteobacteria;o__Enterobacterales;f__Enterobacteriaceae;g__Escherichia;s__Escherichia coli	Esch_coli_KTE49_V1	Escherichia coli KTE49
RS_GCF_000351465.1	d__Bacteria;p__Proteobacteria;c__Gammaproteobacteria;o__Enterobacterales;f__Enterobacteriaceae;g__Escherichia;s__Escherichia flexneri	Esch_coli_KTE51_V1	Escherichia coli KTE51
RS_GCF_000351485.1	d__Bacteria;p__Proteobacteria;c__Gammaproteobacteria;o__Enterobacterales;f__Enterobacteriaceae;g__Escherichia;s__Escherichia coli	Esch_coli_KTE53_V1	Escherichia coli KTE53
RS_GCF_000351505.1	d__Bacteria;p__Proteobacteria;c__Gammaproteobacteria;o__Enterobacterales;f__Enterobacteriaceae;g__Escherichia;s__Escherichia coli	Esch_coli_KTE55_V1	Escherichia coli KTE55
RS_GCF_000351525.1	d__Bacteria;p__Proteobacteria;c__Gammaproteobacteria;o__Enterobacterales;f__Enterobacteriaceae;g__Escherichia;s__Escherichia flexneri	Esch_coli_KTE56_V1	Escherichia coli KTE56
RS_GCF_000351545.1	d__Bacteria;p__Proteobacteria;c__Gammaproteobacteria;o__Enterobacterales;f__Enterobacteriaceae;g__Escherichia;s__Escherichia coli	Esch_coli_KTE57_V1	Escherichia coli KTE57
RS_GCF_000351565.1	d__Bacteria;p__Proteobacteria;c__Gammaproteobacteria;o__Enterobacterales;f__Enterobacteriaceae;g__Escherichia;s__Escherichia coli	Esch_coli_KTE58_V1	Escherichia coli KTE58
RS_GCF_000351585.1	d__Bacteria;p__Proteobacteria;c__Gammaproteobacteria;o__Enterobacterales;f__Enterobacteriaceae;g__Escherichia;s__Escherichia coli	Esch_coli_KTE60_V1	Escherichia coli KTE60
RS_GCF_000351605.1	d__Bacteria;p__Proteobacteria;c__Gammaproteobacteria;o__Enterobacterales;f__Enterobacteriaceae;g__Escherichia;s__Escherichia coli	Esch_coli_KTE62_V1	Escherichia coli KTE62
RS_GCF_000351625.1	d__Bacteria;p__Proteobacteria;c__Gammaproteobacteria;o__Enterobacterales;f__Enterobacteriaceae;g__Escherichia;s__Escherichia coli_D	Esch_coli_KTE66_V1	Escherichia coli KTE66
RS_GCF_000351645.1	d__Bacteria;p__Proteobacteria;c__Gammaproteobacteria;o__Enterobacterales;f__Enterobacteriaceae;g__Escherichia;s__Escherichia coli	Esch_coli_KTE67_V1	Escherichia coli KTE67
RS_GCF_000351665.1	d__Bacteria;p__Proteobacteria;c__Gammaproteobacteria;o__Enterobacterales;f__Enterobacteriaceae;g__Escherichia;s__Escherichia coli	Esch_coli_KTE72_V1	Escherichia coli KTE72
RS_GCF_000351685.1	d__Bacteria;p__Proteobacteria;c__Gammaproteobacteria;o__Enterobacterales;f__Enterobacteriaceae;g__Escherichia;s__Escherichia coli	Esch_coli_KTE75_V1	Escherichia coli KTE75
RS_GCF_000351705.1	d__Bacteria;p__Proteobacteria;c__Gammaproteobacteria;o__Enterobacterales;f__Enterobacteriaceae;g__Escherichia;s__Escherichia coli_D	Esch_coli_KTE76_V1	Escherichia coli KTE76
RS_GCF_000351725.1	d__Bacteria;p__Proteobacteria;c__Gammaproteobacteria;o__Enterobacterales;f__Enterobacteriaceae;g__Escherichia;s__Escherichia flexneri	Esch_coli_KTE77_V1	Escherichia coli KTE77
RS_GCF_000351745.1	d__Bacteria;p__Proteobacteria;c__Gammaproteobacteria;o__Enterobacterales;f__Enterobacteriaceae;g__Escherichia;s__Escherichia coli_D	Esch_coli_KTE80_V1	Escherichia coli KTE80
RS_GCF_000351765.1	d__Bacteria;p__Proteobacteria;c__Gammaproteobacteria;o__Enterobacterales;f__Enterobacteriaceae;g__Escherichia;s__Escherichia flexneri	Esch_coli_KTE81_V1	Escherichia coli KTE81
RS_GCF_000351785.1	d__Bacteria;p__Proteobacteria;c__Gammaproteobacteria;o__Enterobacterales;f__Enterobacteriaceae;g__Escherichia;s__Escherichia coli_D	Esch_coli_KTE83_V1	Escherichia coli KTE83
RS_GCF_000351805.1	d__Bacteria;p__Proteobacteria;c__Gammaproteobacteria;o__Enterobacterales;f__Enterobacteriaceae;g__Escherichia;s__Escherichia coli	Esch_coli_KTE86_V1	Escherichia coli KTE86
RS_GCF_000351825.1	d__Bacteria;p__Proteobacteria;c__Gammaproteobacteria;o__Enterobacterales;f__Enterobacteriaceae;g__Escherichia;s__Escherichia coli	Esch_coli_KTE87_V1	Escherichia coli KTE87
RS_GCF_000351845.1	d__Bacteria;p__Proteobacteria;c__Gammaproteobacteria;o__Enterobacterales;f__Enterobacteriaceae;g__Escherichia;s__Escherichia coli	Esch_coli_KTE93_V1	Escherichia coli KTE93
RS_GCF_000351865.1	d__Bacteria;p__Proteobacteria;c__Gammaproteobacteria;o__Enterobacterales;f__Enterobacteriaceae;g__Escherichia;s__Escherichia flexneri	Esch_coli_KTE111_V1	Escherichia coli KTE111
RS_GCF_000351885.1	d__Bacteria;p__Proteobacteria;c__Gammaproteobacteria;o__Enterobacterales;f__Enterobacteriaceae;g__Escherichia;s__Escherichia coli_D	Esch_coli_KTE116_V1	Escherichia coli KTE116
RS_GCF_000351905.1	d__Bacteria;p__Proteobacteria;c__Gammaproteobacteria;o__Enterobacterales;f__Enterobacteriaceae;g__Escherichia;s__Escherichia flexneri	Esch_coli_KTE119_V1	Escherichia coli KTE119
RS_GCF_000351925.1	d__Bacteria;p__Proteobacteria;c__Gammaproteobacteria;o__Enterobacterales;f__Enterobacteriaceae;g__Escherichia;s__Escherichia flexneri	Esch_coli_KTE142_V1	Escherichia coli KTE142
RS_GCF_000351945.1	d__Bacteria;p__Proteobacteria;c__Gammaproteobacteria;o__Enterobacterales;f__Enterobacteriaceae;g__Escherichia;s__Escherichia coli_D	Esch_coli_KTE143_V1	Escherichia coli KTE143
RS_GCF_000351965.1	d__Bacteria;p__Proteobacteria;c__Gammaproteobacteria;o__Enterobacterales;f__Enterobacteriaceae;g__Escherichia;s__Escherichia flexneri	Esch_coli_KTE156_V1	Escherichia coli KTE156
RS_GCF_000351985.1	d__Bacteria;p__Proteobacteria;c__Gammaproteobacteria;o__Enterobacterales;f__Enterobacteriaceae;g__Escherichia;s__Escherichia flexneri	Esch_coli_KTE161_V1	Escherichia coli KTE161
RS_GCF_000352005.1	d__Bacteria;p__Proteobacteria;c__Gammaproteobacteria;o__Enterobacterales;f__Enterobacteriaceae;g__Escherichia;s__Escherichia coli	Esch_coli_KTE162_V1	Escherichia coli KTE162
RS_GCF_000352025.1	d__Bacteria;p__Proteobacteria;c__Gammaproteobacteria;o__Enterobacterales;f__Enterobacteriaceae;g__Escherichia;s__Escherichia coli	Esch_coli_KTE169_V1	Escherichia coli KTE169
RS_GCF_000352045.1	d__Bacteria;p__Proteobacteria;c__Gammaproteobacteria;o__Enterobacterales;f__Enterobacteriaceae;g__Escherichia;s__Escherichia flexneri	Esch_coli_KTE171_V1	Escherichia coli KTE171
RS_GCF_000352065.1	d__Bacteria;p__Proteobacteria;c__Gammaproteobacteria;o__Enterobacterales;f__Enterobacteriaceae;g__Escherichia;s__Escherichia coli	Esch_coli_KTE6_V1	Escherichia coli KTE6
RS_GCF_000352085.1	d__Bacteria;p__Proteobacteria;c__Gammaproteobacteria;o__Enterobacterales;f__Enterobacteriaceae;g__Escherichia;s__Escherichia coli	Esch_coli_KTE8_V1	Escherichia coli KTE8
RS_GCF_000352105.1	d__Bacteria;p__Proteobacteria;c__Gammaproteobacteria;o__Enterobacterales;f__Enterobacteriaceae;g__Escherichia;s__Escherichia coli_D	Esch_coli_KTE9_V1	Escherichia coli KTE9
RS_GCF_000352125.1	d__Bacteria;p__Proteobacteria;c__Gammaproteobacteria;o__Enterobacterales;f__Enterobacteriaceae;g__Escherichia;s__Escherichia coli	Esch_coli_KTE17_V1	Escherichia coli KTE17
RS_GCF_000352145.1	d__Bacteria;p__Proteobacteria;c__Gammaproteobacteria;o__Enterobacterales;f__Enterobacteriaceae;g__Escherichia;s__Escherichia coli	Esch_coli_KTE18_V1	Escherichia coli KTE18
RS_GCF_000352165.1	d__Bacteria;p__Proteobacteria;c__Gammaproteobacteria;o__Enterobacterales;f__Enterobacteriaceae;g__Escherichia;s__Escherichia coli	Esch_coli_KTE45_V1	Escherichia coli KTE45
RS_GCF_000352185.1	d__Bacteria;p__Proteobacteria;c__Gammaproteobacteria;o__Enterobacterales;f__Enterobacteriaceae;g__Escherichia;s__Escherichia flexneri	Esch_coli_KTE42_V1	Escherichia coli KTE42
RS_GCF_000352205.1	d__Bacteria;p__Proteobacteria;c__Gammaproteobacteria;o__Enterobacterales;f__Enterobacteriaceae;g__Escherichia;s__Escherichia coli	Esch_coli_KTE23_V1	Escherichia coli KTE23
RS_GCF_000352225.1	d__Bacteria;p__Proteobacteria;c__Gammaproteobacteria;o__Enterobacterales;f__Enterobacteriaceae;g__Escherichia;s__Escherichia coli	Esch_coli_KTE43_V1	Escherichia coli KTE43
RS_GCF_000352245.1	d__Bacteria;p__Proteobacteria;c__Gammaproteobacteria;o__Enterobacterales;f__Enterobacteriaceae;g__Escherichia;s__Escherichia flexneri	Esch_coli_KTE29_V1	Escherichia coli KTE29
RS_GCF_000352265.1	d__Bacteria;p__Proteobacteria;c__Gammaproteobacteria;o__Enterobacterales;f__Enterobacteriaceae;g__Escherichia;s__Escherichia coli	Esch_coli_KTE22_V1	Escherichia coli KTE22
RS_GCF_000352285.1	d__Bacteria;p__Proteobacteria;c__Gammaproteobacteria;o__Enterobacterales;f__Enterobacteriaceae;g__Escherichia;s__Escherichia coli	Esch_coli_KTE46_V1	Escherichia coli KTE46
RS_GCF_000352305.1	d__Bacteria;p__Proteobacteria;c__Gammaproteobacteria;o__Enterobacterales;f__Enterobacteriaceae;g__Escherichia;s__Escherichia flexneri	Esch_coli_KTE48_V1	Escherichia coli KTE48
RS_GCF_000352325.1	d__Bacteria;p__Proteobacteria;c__Gammaproteobacteria;o__Enterobacterales;f__Enterobacteriaceae;g__Escherichia;s__Escherichia coli_D	Esch_coli_KTE50_V1	Escherichia coli KTE50
RS_GCF_000352345.1	d__Bacteria;p__Proteobacteria;c__Gammaproteobacteria;o__Enterobacterales;f__Enterobacteriaceae;g__Escherichia;s__Escherichia coli_D	Esch_coli_KTE54_V1	Escherichia coli KTE54
RS_GCF_000352365.1	d__Bacteria;p__Proteobacteria;c__Gammaproteobacteria;o__Enterobacterales;f__Enterobacteriaceae;g__Escherichia;s__Escherichia coli	Esch_coli_KTE59_V1	Escherichia coli KTE59
RS_GCF_000352385.1	d__Bacteria;p__Proteobacteria;c__Gammaproteobacteria;o__Enterobacterales;f__Enterobacteriaceae;g__Escherichia;s__Escherichia coli	Esch_coli_KTE63_V1	Escherichia coli KTE63
RS_GCF_000352405.1	d__Bacteria;p__Proteobacteria;c__Gammaproteobacteria;o__Enterobacterales;f__Enterobacteriaceae;g__Escherichia;s__Escherichia coli	Esch_coli_KTE65_V1	Escherichia coli KTE65
RS_GCF_000352425.1	d__Bacteria;p__Proteobacteria;c__Gammaproteobacteria;o__Enterobacterales;f__Enterobacteriaceae;g__Escherichia;s__Escherichia coli_D	Esch_coli_KTE78_V1	Escherichia coli KTE78
RS_GCF_000352445.1	d__Bacteria;p__Proteobacteria;c__Gammaproteobacteria;o__Enterobacterales;f__Enterobacteriaceae;g__Escherichia;s__Escherichia coli_D	Esch_coli_KTE79_V1	Escherichia coli KTE79
RS_GCF_000352465.1	d__Bacteria;p__Proteobacteria;c__Gammaproteobacteria;o__Enterobacterales;f__Enterobacteriaceae;g__Escherichia;s__Escherichia coli	Esch_coli_KTE84_V1	Escherichia coli KTE84
RS_GCF_000352485.1	d__Bacteria;p__Proteobacteria;c__Gammaproteobacteria;o__Enterobacterales;f__Enterobacteriaceae;g__Escherichia;s__Escherichia flexneri	Esch_coli_KTE91_V1	Escherichia coli KTE91
RS_GCF_000352505.1	d__Bacteria;p__Proteobacteria;c__Gammaproteobacteria;o__Enterobacterales;f__Enterobacteriaceae;g__Escherichia;s__Escherichia flexneri	Esch_coli_KTE101_V1	Escherichia coli KTE101
RS_GCF_000352525.1	d__Bacteria;p__Proteobacteria;c__Gammaproteobacteria;o__Enterobacterales;f__Enterobacteriaceae;g__Escherichia;s__Escherichia coli_D	Esch_coli_KTE115_V1	Escherichia coli KTE115
RS_GCF_000352545.1	d__Bacteria;p__Proteobacteria;c__Gammaproteobacteria;o__Enterobacterales;f__Enterobacteriaceae;g__Escherichia;s__Escherichia coli	Esch_coli_KTE118_V1	Escherichia coli KTE118
RS_GCF_000352565.1	d__Bacteria;p__Proteobacteria;c__Gammaproteobacteria;o__Enterobacterales;f__Enterobacteriaceae;g__Escherichia;s__Escherichia coli	Esch_coli_KTE123_V1	Escherichia coli KTE123
RS_GCF_000352585.1	d__Bacteria;p__Proteobacteria;c__Gammaproteobacteria;o__Enterobacterales;f__Enterobacteriaceae;g__Escherichia;s__Escherichia flexneri	Esch_coli_KTE135_V1	Escherichia coli KTE135
RS_GCF_000352605.1	d__Bacteria;p__Proteobacteria;c__Gammaproteobacteria;o__Enterobacterales;f__Enterobacteriaceae;g__Escherichia;s__Escherichia flexneri	Esch_coli_KTE136_V1	Escherichia coli KTE136
RS_GCF_000352625.1	d__Bacteria;p__Proteobacteria;c__Gammaproteobacteria;o__Enterobacterales;f__Enterobacteriaceae;g__Escherichia;s__Escherichia coli_D	Esch_coli_KTE140_V1	Escherichia coli KTE140
RS_GCF_000352645.1	d__Bacteria;p__Proteobacteria;c__Gammaproteobacteria;o__Enterobacterales;f__Enterobacteriaceae;g__Escherichia;s__Escherichia coli	Esch_coli_KTE141_V1	Escherichia coli KTE141
RS_GCF_000352665.1	d__Bacteria;p__Proteobacteria;c__Gammaproteobacteria;o__Enterobacterales;f__Enterobacteriaceae;g__Escherichia;s__Escherichia coli_D	Esch_coli_KTE144_V1	Escherichia coli KTE144
RS_GCF_000352685.1	d__Bacteria;p__Proteobacteria;c__Gammaproteobacteria;o__Enterobacterales;f__Enterobacteriaceae;g__Escherichia;s__Escherichia coli_D	Esch_coli_KTE146_V1	Escherichia coli KTE146
RS_GCF_000352705.1	d__Bacteria;p__Proteobacteria;c__Gammaproteobacteria;o__Enterobacterales;f__Enterobacteriaceae;g__Escherichia;s__Escherichia coli_D	Esch_coli_KTE147_V1	Escherichia coli KTE147
RS_GCF_000352725.1	d__Bacteria;p__Proteobacteria;c__Gammaproteobacteria;o__Enterobacterales;f__Enterobacteriaceae;g__Escherichia;s__Escherichia flexneri	Esch_coli_KTE154_V1	Escherichia coli KTE154
RS_GCF_000352745.1	d__Bacteria;p__Proteobacteria;c__Gammaproteobacteria;o__Enterobacterales;f__Enterobacteriaceae;g__Escherichia;s__Escherichia coli_D	Esch_coli_KTE158_V1	Escherichia coli KTE158
RS_GCF_000352765.1	d__Bacteria;p__Proteobacteria;c__Gammaproteobacteria;o__Enterobacterales;f__Enterobacteriaceae;g__Escherichia;s__Escherichia coli	Esch_coli_KTE165_V1	Escherichia coli KTE165
RS_GCF_000352785.1	d__Bacteria;p__Proteobacteria;c__Gammaproteobacteria;o__Enterobacterales;f__Enterobacteriaceae;g__Escherichia;s__Escherichia coli	Esch_coli_KTE192_V1	Escherichia coli KTE192
RS_GCF_000352805.1	d__Bacteria;p__Proteobacteria;c__Gammaproteobacteria;o__Enterobacterales;f__Enterobacteriaceae;g__Escherichia;s__Escherichia coli	Esch_coli_KTE194_V1	Escherichia coli KTE194
RS_GCF_000352825.1	d__Bacteria;p__Proteobacteria;c__Gammaproteobacteria;o__Enterobacterales;f__Enterobacteriaceae;g__Escherichia;s__Escherichia coli_D	Esch_coli_KTE190_V1	Escherichia coli KTE190
RS_GCF_000352845.1	d__Bacteria;p__Proteobacteria;c__Gammaproteobacteria;o__Enterobacterales;f__Enterobacteriaceae;g__Escherichia;s__Escherichia coli	Esch_coli_KTE173_V1	Escherichia coli KTE173
RS_GCF_000352865.1	d__Bacteria;p__Proteobacteria;c__Gammaproteobacteria;o__Enterobacterales;f__Enterobacteriaceae;g__Escherichia;s__Escherichia coli	Esch_coli_KTE175_V1	Escherichia coli KTE175
RS_GCF_000352885.1	d__Bacteria;p__Proteobacteria;c__Gammaproteobacteria;o__Enterobacterales;f__Enterobacteriaceae;g__Escherichia;s__Escherichia flexneri	Esch_coli_KTE184_V1	Escherichia coli KTE184
RS_GCF_000352905.1	d__Bacteria;p__Proteobacteria;c__Gammaproteobacteria;o__Enterobacterales;f__Enterobacteriaceae;g__Escherichia;s__Escherichia coli	Esch_coli_KTE183_V1	Escherichia coli KTE183
RS_GCF_000352925.1	d__Bacteria;p__Proteobacteria;c__Gammaproteobacteria;o__Enterobacterales;f__Enterobacteriaceae;g__Escherichia;s__Escherichia dysenteriae	Esch_coli_KTE196_V1	Escherichia coli KTE196
RS_GCF_000352945.1	d__Bacteria;p__Proteobacteria;c__Gammaproteobacteria;o__Enterobacterales;f__Enterobacteriaceae;g__Escherichia;s__Escherichia flexneri	Esch_coli_KTE197_V1	Escherichia coli KTE197
RS_GCF_000352965.1	d__Bacteria;p__Proteobacteria;c__Gammaproteobacteria;o__Enterobacterales;f__Enterobacteriaceae;g__Escherichia;s__Escherichia coli_D	Esch_coli_KTE202_V1	Escherichia coli KTE202
RS_GCF_000352985.1	d__Bacteria;p__Proteobacteria;c__Gammaproteobacteria;o__Enterobacterales;f__Enterobacteriaceae;g__Escherichia;s__Escherichia flexneri	Esch_coli_KTE203_V1	Escherichia coli KTE203
RS_GCF_000353005.1	d__Bacteria;p__Proteobacteria;c__Gammaproteobacteria;o__Enterobacterales;f__Enterobacteriaceae;g__Escherichia;s__Escherichia coli	Esch_coli_KTE207_V1	Escherichia coli KTE207
RS_GCF_000353025.1	d__Bacteria;p__Proteobacteria;c__Gammaproteobacteria;o__Enterobacterales;f__Enterobacteriaceae;g__Escherichia;s__Escherichia coli	Esch_coli_KTE209_V1	Escherichia coli KTE209
RS_GCF_000353045.1	d__Bacteria;p__Proteobacteria;c__Gammaproteobacteria;o__Enterobacterales;f__Enterobacteriaceae;g__Escherichia;s__Escherichia coli	Esch_coli_KTE211_V1	Escherichia coli KTE211
RS_GCF_000353065.1	d__Bacteria;p__Proteobacteria;c__Gammaproteobacteria;o__Enterobacterales;f__Enterobacteriaceae;g__Escherichia;s__Escherichia coli	Esch_coli_KTE215_V1	Escherichia coli KTE215
RS_GCF_000353085.1	d__Bacteria;p__Proteobacteria;c__Gammaproteobacteria;o__Enterobacterales;f__Enterobacteriaceae;g__Escherichia;s__Escherichia coli	Esch_coli_KTE217_V1	Escherichia coli KTE217
RS_GCF_000353105.1	d__Bacteria;p__Proteobacteria;c__Gammaproteobacteria;o__Enterobacterales;f__Enterobacteriaceae;g__Escherichia;s__Escherichia coli	Esch_coli_KTE218_V1	Escherichia coli KTE218
RS_GCF_000353125.1	d__Bacteria;p__Proteobacteria;c__Gammaproteobacteria;o__Enterobacterales;f__Enterobacteriaceae;g__Escherichia;s__Escherichia coli	Esch_coli_KTE223_V1	Escherichia coli KTE223
RS_GCF_000353145.1	d__Bacteria;p__Proteobacteria;c__Gammaproteobacteria;o__Enterobacterales;f__Enterobacteriaceae;g__Escherichia;s__Escherichia coli	Esch_coli_KTE227_V1	Escherichia coli KTE227
RS_GCF_000353165.1	d__Bacteria;p__Proteobacteria;c__Gammaproteobacteria;o__Enterobacterales;f__Enterobacteriaceae;g__Escherichia;s__Escherichia coli	Esch_coli_KTE229_V1	Escherichia coli KTE229
RS_GCF_000353185.1	d__Bacteria;p__Proteobacteria;c__Gammaproteobacteria;o__Enterobacterales;f__Enterobacteriaceae;g__Escherichia;s__Escherichia coli	Esch_coli_KTE104_V1	Escherichia coli KTE104
RS_GCF_000353305.2	d__Bacteria;p__Proteobacteria;c__Gammaproteobacteria;o__Enterobacterales;f__Enterobacteriaceae;g__Salmonella;s__Salmonella enterica	ASM35330v2	Salmonella enterica subsp. enterica serovar Dublin str. UC16
RS_GCF_000353545.1	d__Bacteria;p__Proteobacteria;c__Gammaproteobacteria;o__Enterobacterales;f__Enterobacteriaceae;g__Escherichia;s__Escherichia flexneri	E92_11NrN01	Escherichia coli O104:H4 str. E92/11
RS_GCF_000353585.1	d__Bacteria;p__Proteobacteria;c__Gammaproteobacteria;o__Enterobacterales;f__Enterobacteriaceae;g__Salmonella;s__Salmonella enterica	S. enterica Tennessee CDC07-0191	Salmonella enterica subsp. enterica serovar Tennessee str. CDC07-0191
RS_GCF_000354275.2	d__Bacteria;p__Proteobacteria;c__Gammaproteobacteria;o__Enterobacterales;f__Enterobacteriaceae;g__Escherichia;s__Escherichia flexneri	ASM35427v2	Escherichia coli 2875000
RS_GCF_000354295.1	d__Bacteria;p__Proteobacteria;c__Gammaproteobacteria;o__Enterobacterales;f__Enterobacteriaceae;g__Escherichia;s__Escherichia flexneri	ASM35429v1	Escherichia coli BCE002_MS12
RS_GCF_000354315.2	d__Bacteria;p__Proteobacteria;c__Gammaproteobacteria;o__Enterobacterales;f__Enterobacteriaceae;g__Escherichia;s__Escherichia flexneri	ASM35431v2	Escherichia coli BCE019_MS-13
RS_GCF_000354335.2	d__Bacteria;p__Proteobacteria;c__Gammaproteobacteria;o__Enterobacterales;f__Enterobacteriaceae;g__Escherichia;s__Escherichia flexneri	ASM35433v2	Escherichia coli BCE034_MS-14
RS_GCF_000354355.2	d__Bacteria;p__Proteobacteria;c__Gammaproteobacteria;o__Enterobacterales;f__Enterobacteriaceae;g__Escherichia;s__Escherichia flexneri	ASM35435v2	Escherichia coli C-34666
RS_GCF_000354375.2	d__Bacteria;p__Proteobacteria;c__Gammaproteobacteria;o__Enterobacterales;f__Enterobacteriaceae;g__Escherichia;s__Escherichia flexneri	ASM35437v2	Escherichia coli MP021017.10
RS_GCF_000354395.1	d__Bacteria;p__Proteobacteria;c__Gammaproteobacteria;o__Enterobacterales;f__Enterobacteriaceae;g__Escherichia;s__Escherichia flexneri	ASM35439v1	Escherichia coli MP021017.12
RS_GCF_000354415.2	d__Bacteria;p__Proteobacteria;c__Gammaproteobacteria;o__Enterobacterales;f__Enterobacteriaceae;g__Escherichia;s__Escherichia flexneri	ASM35441v2	Escherichia coli MP021017.11
RS_GCF_000354435.2	d__Bacteria;p__Proteobacteria;c__Gammaproteobacteria;o__Enterobacterales;f__Enterobacteriaceae;g__Escherichia;s__Escherichia flexneri	ASM35443v2	Escherichia coli MP021017.2
RS_GCF_000354455.1	d__Bacteria;p__Proteobacteria;c__Gammaproteobacteria;o__Enterobacterales;f__Enterobacteriaceae;g__Escherichia;s__Escherichia flexneri	ASM35445v1	Escherichia coli 2872800
RS_GCF_000354475.2	d__Bacteria;p__Proteobacteria;c__Gammaproteobacteria;o__Enterobacterales;f__Enterobacteriaceae;g__Escherichia;s__Escherichia flexneri	ASM35447v2	Escherichia coli MP021017.3
RS_GCF_000354495.2	d__Bacteria;p__Proteobacteria;c__Gammaproteobacteria;o__Enterobacterales;f__Enterobacteriaceae;g__Escherichia;s__Escherichia flexneri	ASM35449v2	Escherichia coli MP021017.4
RS_GCF_000354515.2	d__Bacteria;p__Proteobacteria;c__Gammaproteobacteria;o__Enterobacterales;f__Enterobacteriaceae;g__Escherichia;s__Escherichia flexneri	ASM35451v2	Escherichia coli MP021017.5
RS_GCF_000354535.2	d__Bacteria;p__Proteobacteria;c__Gammaproteobacteria;o__Enterobacterales;f__Enterobacteriaceae;g__Escherichia;s__Escherichia flexneri	ASM35453v2	Escherichia coli MP021017.6
RS_GCF_000354555.2	d__Bacteria;p__Proteobacteria;c__Gammaproteobacteria;o__Enterobacterales;f__Enterobacteriaceae;g__Escherichia;s__Escherichia flexneri	ASM35455v2	Escherichia coli MP021017.9
RS_GCF_000354575.2	d__Bacteria;p__Proteobacteria;c__Gammaproteobacteria;o__Enterobacterales;f__Enterobacteriaceae;g__Escherichia;s__Escherichia flexneri	ASM35457v2	Escherichia coli MP021552.11
RS_GCF_000354595.1	d__Bacteria;p__Proteobacteria;c__Gammaproteobacteria;o__Enterobacterales;f__Enterobacteriaceae;g__Escherichia;s__Escherichia flexneri	ASM35459v1	Escherichia coli MP021552.12
RS_GCF_000354615.2	d__Bacteria;p__Proteobacteria;c__Gammaproteobacteria;o__Enterobacterales;f__Enterobacteriaceae;g__Escherichia;s__Escherichia flexneri	ASM35461v2	Escherichia coli MP021552.7
RS_GCF_000354735.2	d__Bacteria;p__Proteobacteria;c__Gammaproteobacteria;o__Enterobacterales;f__Enterobacteriaceae;g__Escherichia;s__Escherichia flexneri	ASM35473v2	Escherichia coli MP021552.8
RS_GCF_000354755.2	d__Bacteria;p__Proteobacteria;c__Gammaproteobacteria;o__Enterobacterales;f__Enterobacteriaceae;g__Escherichia;s__Escherichia flexneri	ASM35475v2	Escherichia coli 2866750
RS_GCF_000354775.2	d__Bacteria;p__Proteobacteria;c__Gammaproteobacteria;o__Enterobacterales;f__Enterobacteriaceae;g__Escherichia;s__Escherichia flexneri	ASM35477v2	Escherichia coli 2747800
RS_GCF_000354795.2	d__Bacteria;p__Proteobacteria;c__Gammaproteobacteria;o__Enterobacterales;f__Enterobacteriaceae;g__Escherichia;s__Escherichia flexneri	ASM35479v2	Escherichia coli MP021561.2
RS_GCF_000354815.2	d__Bacteria;p__Proteobacteria;c__Gammaproteobacteria;o__Enterobacterales;f__Enterobacteriaceae;g__Escherichia;s__Escherichia flexneri	ASM35481v2	Escherichia coli 2867750
RS_GCF_000354835.2	d__Bacteria;p__Proteobacteria;c__Gammaproteobacteria;o__Enterobacterales;f__Enterobacteriaceae;g__Escherichia;s__Escherichia flexneri	ASM35483v2	Escherichia coli 180600
RS_GCF_000354855.1	d__Bacteria;p__Proteobacteria;c__Gammaproteobacteria;o__Enterobacterales;f__Enterobacteriaceae;g__Escherichia;s__Escherichia flexneri	ASM35485v1	Escherichia coli MP021566.1
RS_GCF_000354875.1	d__Bacteria;p__Proteobacteria;c__Gammaproteobacteria;o__Enterobacterales;f__Enterobacteriaceae;g__Escherichia;s__Escherichia flexneri	ASM35487v1	Escherichia coli 2749250
RS_GCF_000354895.2	d__Bacteria;p__Proteobacteria;c__Gammaproteobacteria;o__Enterobacterales;f__Enterobacteriaceae;g__Escherichia;s__Escherichia flexneri	ASM35489v2	Escherichia coli 2731150
RS_GCF_000354915.1	d__Bacteria;p__Proteobacteria;c__Gammaproteobacteria;o__Enterobacterales;f__Enterobacteriaceae;g__Escherichia;s__Escherichia flexneri	ASM35491v1	Escherichia coli 174750
RS_GCF_000354935.2	d__Bacteria;p__Proteobacteria;c__Gammaproteobacteria;o__Enterobacterales;f__Enterobacteriaceae;g__Escherichia;s__Escherichia flexneri	ASM35493v2	Escherichia coli 2866450
RS_GCF_000354955.1	d__Bacteria;p__Proteobacteria;c__Gammaproteobacteria;o__Enterobacterales;f__Enterobacteriaceae;g__Escherichia;s__Escherichia flexneri	ASM35495v1	Escherichia coli 2866550
RS_GCF_000354975.1	d__Bacteria;p__Proteobacteria;c__Gammaproteobacteria;o__Enterobacterales;f__Enterobacteriaceae;g__Escherichia;s__Escherichia flexneri	ASM35497v1	Escherichia coli 2865200
RS_GCF_000354995.2	d__Bacteria;p__Proteobacteria;c__Gammaproteobacteria;o__Enterobacterales;f__Enterobacteriaceae;g__Escherichia;s__Escherichia flexneri	ASM35499v2	Escherichia coli 2860050
RS_GCF_000355015.2	d__Bacteria;p__Proteobacteria;c__Gammaproteobacteria;o__Enterobacterales;f__Enterobacteriaceae;g__Escherichia;s__Escherichia flexneri	ASM35501v2	Escherichia coli 2851500
RS_GCF_000355035.2	d__Bacteria;p__Proteobacteria;c__Gammaproteobacteria;o__Enterobacterales;f__Enterobacteriaceae;g__Escherichia;s__Escherichia flexneri	ASM35503v2	Escherichia coli 2861200
RS_GCF_000355055.1	d__Bacteria;p__Proteobacteria;c__Gammaproteobacteria;o__Enterobacterales;f__Enterobacteriaceae;g__Escherichia;s__Escherichia flexneri	ASM35505v1	Escherichia coli 2850400
RS_GCF_000355075.2	d__Bacteria;p__Proteobacteria;c__Gammaproteobacteria;o__Enterobacterales;f__Enterobacteriaceae;g__Escherichia;s__Escherichia flexneri	ASM35507v2	Escherichia coli P0302308.1
RS_GCF_000355095.2	d__Bacteria;p__Proteobacteria;c__Gammaproteobacteria;o__Enterobacterales;f__Enterobacteriaceae;g__Escherichia;s__Escherichia flexneri	ASM35509v2	Escherichia coli P0304777.1
RS_GCF_000355115.2	d__Bacteria;p__Proteobacteria;c__Gammaproteobacteria;o__Enterobacterales;f__Enterobacteriaceae;g__Escherichia;s__Escherichia flexneri	ASM35511v2	Escherichia coli ThroopD
RS_GCF_000355155.2	d__Bacteria;p__Proteobacteria;c__Gammaproteobacteria;o__Enterobacterales;f__Enterobacteriaceae;g__Escherichia;s__Escherichia flexneri	ASM35515v2	Escherichia coli 2719100
RS_GCF_000355175.1	d__Bacteria;p__Proteobacteria;c__Gammaproteobacteria;o__Enterobacterales;f__Enterobacteriaceae;g__Escherichia;s__Escherichia flexneri	ASM35517v1	Escherichia coli 2720900
RS_GCF_000355195.2	d__Bacteria;p__Proteobacteria;c__Gammaproteobacteria;o__Enterobacterales;f__Enterobacteriaceae;g__Escherichia;s__Escherichia flexneri	ASM35519v2	Escherichia coli Envira 10/1
RS_GCF_000355215.2	d__Bacteria;p__Proteobacteria;c__Gammaproteobacteria;o__Enterobacterales;f__Enterobacteriaceae;g__Escherichia;s__Escherichia flexneri	ASM35521v2	Escherichia coli Envira 8/11
RS_GCF_000355235.2	d__Bacteria;p__Proteobacteria;c__Gammaproteobacteria;o__Enterobacterales;f__Enterobacteriaceae;g__Escherichia;s__Escherichia flexneri	ASM35523v2	Escherichia coli Jurua 18/11
RS_GCF_000355255.2	d__Bacteria;p__Proteobacteria;c__Gammaproteobacteria;o__Enterobacterales;f__Enterobacteriaceae;g__Escherichia;s__Escherichia flexneri	ASM35525v2	Escherichia coli Jurua 20/10
RS_GCF_000355275.2	d__Bacteria;p__Proteobacteria;c__Gammaproteobacteria;o__Enterobacterales;f__Enterobacteriaceae;g__Escherichia;s__Escherichia flexneri	ASM35527v2	Escherichia coli MP020940.1
RS_GCF_000355295.1	d__Bacteria;p__Proteobacteria;c__Gammaproteobacteria;o__Enterobacterales;f__Enterobacteriaceae;g__Escherichia;s__Escherichia flexneri	ASM35529v1	Escherichia coli MP020980.2
RS_GCF_000355315.2	d__Bacteria;p__Proteobacteria;c__Gammaproteobacteria;o__Enterobacterales;f__Enterobacteriaceae;g__Escherichia;s__Escherichia flexneri	ASM35531v2	Escherichia coli P0301867.1
RS_GCF_000355335.2	d__Bacteria;p__Proteobacteria;c__Gammaproteobacteria;o__Enterobacterales;f__Enterobacteriaceae;g__Escherichia;s__Escherichia flexneri	ASM35533v2	Escherichia coli 2850750
RS_GCF_000355355.1	d__Bacteria;p__Proteobacteria;c__Gammaproteobacteria;o__Enterobacterales;f__Enterobacteriaceae;g__Escherichia;s__Escherichia flexneri	ASM35535v1	Escherichia coli 2853500
RS_GCF_000355375.2	d__Bacteria;p__Proteobacteria;c__Gammaproteobacteria;o__Enterobacterales;f__Enterobacteriaceae;g__Escherichia;s__Escherichia flexneri	ASM35537v2	Escherichia coli 2848050
RS_GCF_000355395.2	d__Bacteria;p__Proteobacteria;c__Gammaproteobacteria;o__Enterobacterales;f__Enterobacteriaceae;g__Escherichia;s__Escherichia flexneri	ASM35539v2	Escherichia coli 2756500
RS_GCF_000355415.2	d__Bacteria;p__Proteobacteria;c__Gammaproteobacteria;o__Enterobacterales;f__Enterobacteriaceae;g__Escherichia;s__Escherichia flexneri	ASM35541v2	Escherichia coli 2845350
RS_GCF_000355435.2	d__Bacteria;p__Proteobacteria;c__Gammaproteobacteria;o__Enterobacterales;f__Enterobacteriaceae;g__Escherichia;s__Escherichia flexneri	ASM35543v2	Escherichia coli 2845650
RS_GCF_000355455.2	d__Bacteria;p__Proteobacteria;c__Gammaproteobacteria;o__Enterobacterales;f__Enterobacteriaceae;g__Escherichia;s__Escherichia flexneri	ASM35545v2	Escherichia coli 2871950
RS_GCF_000355475.2	d__Bacteria;p__Proteobacteria;c__Gammaproteobacteria;o__Enterobacterales;f__Enterobacteriaceae;g__Escherichia;s__Escherichia flexneri	ASM35547v2	Escherichia coli 2872000
RS_GCF_000355495.2	d__Bacteria;p__Proteobacteria;c__Gammaproteobacteria;o__Enterobacterales;f__Enterobacteriaceae;g__Escherichia;s__Escherichia flexneri	ASM35549v2	Escherichia coli BCE001_MS16
RS_GCF_000355515.2	d__Bacteria;p__Proteobacteria;c__Gammaproteobacteria;o__Enterobacterales;f__Enterobacteriaceae;g__Escherichia;s__Escherichia flexneri	ASM35551v2	Escherichia coli MP021017.1
RS_GCF_000355535.1	d__Bacteria;p__Proteobacteria;c__Gammaproteobacteria;o__Enterobacterales;f__Enterobacteriaceae;g__Escherichia;s__Escherichia flexneri	ASM35553v1	Escherichia coli 2762100
RS_GCF_000355555.2	d__Bacteria;p__Proteobacteria;c__Gammaproteobacteria;o__Enterobacterales;f__Enterobacteriaceae;g__Escherichia;s__Escherichia flexneri	ASM35555v2	Escherichia coli 2780750
RS_GCF_000355575.2	d__Bacteria;p__Proteobacteria;c__Gammaproteobacteria;o__Enterobacterales;f__Enterobacteriaceae;g__Escherichia;s__Escherichia flexneri	ASM35557v2	Escherichia coli 2785200
RS_GCF_000355595.1	d__Bacteria;p__Proteobacteria;c__Gammaproteobacteria;o__Enterobacterales;f__Enterobacteriaceae;g__Escherichia;s__Escherichia flexneri	ASM35559v1	Escherichia coli 2788150
RS_GCF_000355615.2	d__Bacteria;p__Proteobacteria;c__Gammaproteobacteria;o__Enterobacterales;f__Enterobacteriaceae;g__Escherichia;s__Escherichia flexneri	ASM35561v2	Escherichia coli 2770900
RS_GCF_000356005.2	d__Bacteria;p__Proteobacteria;c__Gammaproteobacteria;o__Enterobacterales;f__Enterobacteriaceae;g__Escherichia;s__Escherichia flexneri	ASM35600v2	Escherichia coli P0301867.4
RS_GCF_000356025.2	d__Bacteria;p__Proteobacteria;c__Gammaproteobacteria;o__Enterobacterales;f__Enterobacteriaceae;g__Escherichia;s__Escherichia flexneri	ASM35602v2	Escherichia coli P0301867.2
RS_GCF_000356045.2	d__Bacteria;p__Proteobacteria;c__Gammaproteobacteria;o__Enterobacterales;f__Enterobacteriaceae;g__Escherichia;s__Escherichia flexneri	ASM35604v2	Escherichia coli 180050
RS_GCF_000356065.2	d__Bacteria;p__Proteobacteria;c__Gammaproteobacteria;o__Enterobacterales;f__Enterobacteriaceae;g__Escherichia;s__Escherichia flexneri	ASM35606v2	Escherichia coli 2729250
RS_GCF_000356085.2	d__Bacteria;p__Proteobacteria;c__Gammaproteobacteria;o__Enterobacterales;f__Enterobacteriaceae;g__Escherichia;s__Escherichia flexneri	ASM35608v2	Escherichia coli 2735000
RS_GCF_000356105.2	d__Bacteria;p__Proteobacteria;c__Gammaproteobacteria;o__Enterobacterales;f__Enterobacteriaceae;g__Escherichia;s__Escherichia flexneri	ASM35610v2	Escherichia coli 174900
RS_GCF_000356125.1	d__Bacteria;p__Proteobacteria;c__Gammaproteobacteria;o__Enterobacterales;f__Enterobacteriaceae;g__Escherichia;s__Escherichia flexneri	ASM35612v1	Escherichia coli 199900.1
RS_GCF_000356145.2	d__Bacteria;p__Proteobacteria;c__Gammaproteobacteria;o__Enterobacterales;f__Enterobacteriaceae;g__Escherichia;s__Escherichia flexneri	ASM35614v2	Escherichia coli 2726950
RS_GCF_000356165.2	d__Bacteria;p__Proteobacteria;c__Gammaproteobacteria;o__Enterobacterales;f__Enterobacteriaceae;g__Escherichia;s__Escherichia flexneri	ASM35616v2	Escherichia coli P0298942.1
RS_GCF_000356185.2	d__Bacteria;p__Proteobacteria;c__Gammaproteobacteria;o__Enterobacterales;f__Enterobacteriaceae;g__Escherichia;s__Escherichia flexneri	ASM35618v2	Escherichia coli 2722950
RS_GCF_000356205.2	d__Bacteria;p__Proteobacteria;c__Gammaproteobacteria;o__Enterobacterales;f__Enterobacteriaceae;g__Escherichia;s__Escherichia flexneri	ASM35620v2	Escherichia coli 2730450
RS_GCF_000356225.2	d__Bacteria;p__Proteobacteria;c__Gammaproteobacteria;o__Enterobacterales;f__Enterobacteriaceae;g__Escherichia;s__Escherichia flexneri	ASM35622v2	Escherichia coli 2741950
RS_GCF_000356245.1	d__Bacteria;p__Proteobacteria;c__Gammaproteobacteria;o__Enterobacterales;f__Enterobacteriaceae;g__Escherichia;s__Escherichia flexneri	ASM35624v1	Escherichia coli 2875150
RS_GCF_000356265.2	d__Bacteria;p__Proteobacteria;c__Gammaproteobacteria;o__Enterobacterales;f__Enterobacteriaceae;g__Escherichia;s__Escherichia flexneri	ASM35626v2	Escherichia coli BCE008_MS-01
RS_GCF_000356285.2	d__Bacteria;p__Proteobacteria;c__Gammaproteobacteria;o__Enterobacterales;f__Enterobacteriaceae;g__Escherichia;s__Escherichia flexneri	ASM35628v2	Escherichia coli BCE011_MS-01
RS_GCF_000356305.2	d__Bacteria;p__Proteobacteria;c__Gammaproteobacteria;o__Enterobacterales;f__Enterobacteriaceae;g__Escherichia;s__Escherichia flexneri	ASM35630v2	Escherichia coli 180200
RS_GCF_000356325.2	d__Bacteria;p__Proteobacteria;c__Gammaproteobacteria;o__Enterobacterales;f__Enterobacteriaceae;g__Escherichia;s__Escherichia flexneri	ASM35632v2	Escherichia coli 2730350
RS_GCF_000356345.2	d__Bacteria;p__Proteobacteria;c__Gammaproteobacteria;o__Enterobacterales;f__Enterobacteriaceae;g__Escherichia;s__Escherichia flexneri	ASM35634v2	Escherichia coli 178900
RS_GCF_000356365.2	d__Bacteria;p__Proteobacteria;c__Gammaproteobacteria;o__Enterobacterales;f__Enterobacteriaceae;g__Escherichia;s__Escherichia flexneri	ASM35636v2	Escherichia coli 179550
RS_GCF_000356385.1	d__Bacteria;p__Proteobacteria;c__Gammaproteobacteria;o__Enterobacterales;f__Enterobacteriaceae;g__Escherichia;s__Escherichia flexneri	ASM35638v1	Escherichia coli BCE030_MS-09
RS_GCF_000356405.2	d__Bacteria;p__Proteobacteria;c__Gammaproteobacteria;o__Enterobacterales;f__Enterobacteriaceae;g__Escherichia;s__Escherichia flexneri	ASM35640v2	Escherichia coli BCE032_MS-12
RS_GCF_000356425.2	d__Bacteria;p__Proteobacteria;c__Gammaproteobacteria;o__Enterobacterales;f__Enterobacteriaceae;g__Escherichia;s__Escherichia flexneri	ASM35642v2	Escherichia coli MP021561.3
RS_GCF_000356445.2	d__Bacteria;p__Proteobacteria;c__Gammaproteobacteria;o__Enterobacterales;f__Enterobacteriaceae;g__Escherichia;s__Escherichia flexneri	ASM35644v2	Escherichia coli 2860650
RS_GCF_000356465.2	d__Bacteria;p__Proteobacteria;c__Gammaproteobacteria;o__Enterobacterales;f__Enterobacteriaceae;g__Escherichia;s__Escherichia flexneri	ASM35646v2	Escherichia coli 2862600
RS_GCF_000356485.2	d__Bacteria;p__Proteobacteria;c__Gammaproteobacteria;o__Enterobacterales;f__Enterobacteriaceae;g__Escherichia;s__Escherichia flexneri	ASM35648v2	Escherichia coli 2864350
RS_GCF_000356505.2	d__Bacteria;p__Proteobacteria;c__Gammaproteobacteria;o__Enterobacterales;f__Enterobacteriaceae;g__Escherichia;s__Escherichia flexneri	ASM35650v2	Escherichia coli 2866350
RS_GCF_000356525.2	d__Bacteria;p__Proteobacteria;c__Gammaproteobacteria;o__Enterobacterales;f__Enterobacteriaceae;g__Escherichia;s__Escherichia flexneri	ASM35652v2	Escherichia coli P0298942.10
RS_GCF_000356545.1	d__Bacteria;p__Proteobacteria;c__Gammaproteobacteria;o__Enterobacterales;f__Enterobacteriaceae;g__Escherichia;s__Escherichia flexneri	ASM35654v1	Escherichia coli P0302293.2
RS_GCF_000356565.1	d__Bacteria;p__Proteobacteria;c__Gammaproteobacteria;o__Enterobacterales;f__Enterobacteriaceae;g__Escherichia;s__Escherichia flexneri	ASM35656v1	Escherichia coli P0304816.1
RS_GCF_000356585.2	d__Bacteria;p__Proteobacteria;c__Gammaproteobacteria;o__Enterobacterales;f__Enterobacteriaceae;g__Escherichia;s__Escherichia flexneri	ASM35658v2	Escherichia coli P0305260.1
RS_GCF_000356605.2	d__Bacteria;p__Proteobacteria;c__Gammaproteobacteria;o__Enterobacterales;f__Enterobacteriaceae;g__Escherichia;s__Escherichia flexneri	ASM35660v2	Escherichia coli p0305293.1
RS_GCF_000356625.2	d__Bacteria;p__Proteobacteria;c__Gammaproteobacteria;o__Enterobacterales;f__Enterobacteriaceae;g__Escherichia;s__Escherichia flexneri	ASM35662v2	Escherichia coli 2726800
RS_GCF_000356645.2	d__Bacteria;p__Proteobacteria;c__Gammaproteobacteria;o__Enterobacterales;f__Enterobacteriaceae;g__Escherichia;s__Escherichia flexneri	ASM35664v2	Escherichia coli P0299438.2
RS_GCF_000356665.2	d__Bacteria;p__Proteobacteria;c__Gammaproteobacteria;o__Enterobacterales;f__Enterobacteriaceae;g__Escherichia;s__Escherichia flexneri	ASM35666v2	Escherichia coli P0299917.1
RS_GCF_000356685.2	d__Bacteria;p__Proteobacteria;c__Gammaproteobacteria;o__Enterobacterales;f__Enterobacteriaceae;g__Escherichia;s__Escherichia flexneri	ASM35668v2	Escherichia coli 2846750
RS_GCF_000356705.1	d__Bacteria;p__Proteobacteria;c__Gammaproteobacteria;o__Enterobacterales;f__Enterobacteriaceae;g__Escherichia;s__Escherichia flexneri	ASM35670v1	Escherichia coli BCE007_MS-11
RS_GCF_000356725.1	d__Bacteria;p__Proteobacteria;c__Gammaproteobacteria;o__Enterobacterales;f__Enterobacteriaceae;g__Escherichia;s__Escherichia flexneri	ASM35672v1	Escherichia coli BCE008_MS-13
RS_GCF_000356745.2	d__Bacteria;p__Proteobacteria;c__Gammaproteobacteria;o__Enterobacterales;f__Enterobacteriaceae;g__Escherichia;s__Escherichia flexneri	ASM35674v2	Escherichia coli 201600.1
RS_GCF_000356765.2	d__Bacteria;p__Proteobacteria;c__Gammaproteobacteria;o__Enterobacterales;f__Enterobacteriaceae;g__Escherichia;s__Escherichia flexneri	ASM35676v2	Escherichia coli P0302293.10
RS_GCF_000356785.2	d__Bacteria;p__Proteobacteria;c__Gammaproteobacteria;o__Enterobacterales;f__Enterobacteriaceae;g__Escherichia;s__Escherichia flexneri	ASM35678v2	Escherichia coli P0302293.4
RS_GCF_000356805.2	d__Bacteria;p__Proteobacteria;c__Gammaproteobacteria;o__Enterobacterales;f__Enterobacteriaceae;g__Escherichia;s__Escherichia flexneri	ASM35680v2	Escherichia coli P0302293.3
RS_GCF_000356825.2	d__Bacteria;p__Proteobacteria;c__Gammaproteobacteria;o__Enterobacterales;f__Enterobacteriaceae;g__Escherichia;s__Escherichia flexneri	ASM35682v2	Escherichia coli P0305260.9
RS_GCF_000356845.2	d__Bacteria;p__Proteobacteria;c__Gammaproteobacteria;o__Enterobacterales;f__Enterobacteriaceae;g__Escherichia;s__Escherichia flexneri	ASM35684v2	Escherichia coli 2854350
RS_GCF_000356865.2	d__Bacteria;p__Proteobacteria;c__Gammaproteobacteria;o__Enterobacterales;f__Enterobacteriaceae;g__Escherichia;s__Escherichia flexneri	ASM35686v2	Escherichia coli p0305293.13
RS_GCF_000356885.2	d__Bacteria;p__Proteobacteria;c__Gammaproteobacteria;o__Enterobacterales;f__Enterobacteriaceae;g__Escherichia;s__Escherichia flexneri	ASM35688v2	Escherichia coli BCE006_MS-23
RS_GCF_000356905.1	d__Bacteria;p__Proteobacteria;c__Gammaproteobacteria;o__Enterobacterales;f__Enterobacteriaceae;g__Escherichia;s__Escherichia flexneri	ASM35690v1	Escherichia coli 179100
RS_GCF_000356925.2	d__Bacteria;p__Proteobacteria;c__Gammaproteobacteria;o__Enterobacterales;f__Enterobacteriaceae;g__Escherichia;s__Escherichia flexneri	ASM35692v2	Escherichia coli 2733950
RS_GCF_000356945.1	d__Bacteria;p__Proteobacteria;c__Gammaproteobacteria;o__Enterobacterales;f__Enterobacteriaceae;g__Escherichia;s__Escherichia flexneri	ASM35694v1	Escherichia coli P0302293.6
RS_GCF_000356965.1	d__Bacteria;p__Proteobacteria;c__Gammaproteobacteria;o__Enterobacterales;f__Enterobacteriaceae;g__Escherichia;s__Escherichia flexneri	ASM35696v1	Escherichia coli P0302293.8
RS_GCF_000356985.2	d__Bacteria;p__Proteobacteria;c__Gammaproteobacteria;o__Enterobacterales;f__Enterobacteriaceae;g__Escherichia;s__Escherichia flexneri	ASM35698v2	Escherichia coli P0299438.11
RS_GCF_000357005.2	d__Bacteria;p__Proteobacteria;c__Gammaproteobacteria;o__Enterobacterales;f__Enterobacteriaceae;g__Escherichia;s__Escherichia flexneri	ASM35700v2	Escherichia coli P0299438.3
RS_GCF_000357025.2	d__Bacteria;p__Proteobacteria;c__Gammaproteobacteria;o__Enterobacterales;f__Enterobacteriaceae;g__Escherichia;s__Escherichia flexneri	ASM35702v2	Escherichia coli P0299438.4
RS_GCF_000357045.2	d__Bacteria;p__Proteobacteria;c__Gammaproteobacteria;o__Enterobacterales;f__Enterobacteriaceae;g__Escherichia;s__Escherichia flexneri	ASM35704v2	Escherichia coli P0299438.5
RS_GCF_000357065.2	d__Bacteria;p__Proteobacteria;c__Gammaproteobacteria;o__Enterobacterales;f__Enterobacteriaceae;g__Escherichia;s__Escherichia flexneri	ASM35706v2	Escherichia coli P0298942.4
RS_GCF_000357085.1	d__Bacteria;p__Proteobacteria;c__Gammaproteobacteria;o__Enterobacterales;f__Enterobacteriaceae;g__Escherichia;s__Escherichia flexneri	ASM35708v1	Escherichia coli P0301867.8
RS_GCF_000357105.1	d__Bacteria;p__Proteobacteria;c__Gammaproteobacteria;o__Enterobacterales;f__Enterobacteriaceae;g__Escherichia;s__Escherichia flexneri	ASM35710v1	Escherichia coli P0299483.2
RS_GCF_000357125.1	d__Bacteria;p__Proteobacteria;c__Gammaproteobacteria;o__Enterobacterales;f__Enterobacteriaceae;g__Escherichia;s__Escherichia flexneri	ASM35712v1	Escherichia coli P0299483.3
RS_GCF_000357145.2	d__Bacteria;p__Proteobacteria;c__Gammaproteobacteria;o__Enterobacterales;f__Enterobacteriaceae;g__Escherichia;s__Escherichia flexneri	ASM35714v2	Escherichia coli P02997067.6
RS_GCF_000357165.1	d__Bacteria;p__Proteobacteria;c__Gammaproteobacteria;o__Enterobacterales;f__Enterobacteriaceae;g__Escherichia;s__Escherichia flexneri	ASM35716v1	Escherichia coli P0299917.10
RS_GCF_000357185.2	d__Bacteria;p__Proteobacteria;c__Gammaproteobacteria;o__Enterobacterales;f__Enterobacteriaceae;g__Escherichia;s__Escherichia flexneri	ASM35718v2	Escherichia coli P0299917.2
RS_GCF_000357205.2	d__Bacteria;p__Proteobacteria;c__Gammaproteobacteria;o__Enterobacterales;f__Enterobacteriaceae;g__Escherichia;s__Escherichia flexneri	ASM35720v2	Escherichia coli P0299917.3
GB_GCA_000367465.1	d__Bacteria;p__Proteobacteria;c__Gammaproteobacteria;o__Enterobacterales;f__Enterobacteriaceae;g__Klebsiella;s__Klebsiella pneumoniae	KpMDU1.1	Klebsiella pneumoniae subsp. pneumoniae KpMDU1
RS_GCF_000357225.2	d__Bacteria;p__Proteobacteria;c__Gammaproteobacteria;o__Enterobacterales;f__Enterobacteriaceae;g__Escherichia;s__Escherichia flexneri	ASM35722v2	Escherichia coli P0299438.6
RS_GCF_000357245.1	d__Bacteria;p__Proteobacteria;c__Gammaproteobacteria;o__Enterobacterales;f__Enterobacteriaceae;g__Escherichia;s__Escherichia flexneri	ASM35724v1	Escherichia coli P0299438.7
RS_GCF_000357265.2	d__Bacteria;p__Proteobacteria;c__Gammaproteobacteria;o__Enterobacterales;f__Enterobacteriaceae;g__Escherichia;s__Escherichia flexneri	ASM35726v2	Escherichia coli P0299438.8
RS_GCF_000357285.2	d__Bacteria;p__Proteobacteria;c__Gammaproteobacteria;o__Enterobacterales;f__Enterobacteriaceae;g__Escherichia;s__Escherichia flexneri	ASM35728v2	Escherichia coli P0299438.9
RS_GCF_000357305.2	d__Bacteria;p__Proteobacteria;c__Gammaproteobacteria;o__Enterobacterales;f__Enterobacteriaceae;g__Escherichia;s__Escherichia flexneri	ASM35730v2	Escherichia coli P0299917.4
RS_GCF_000357325.1	d__Bacteria;p__Proteobacteria;c__Gammaproteobacteria;o__Enterobacterales;f__Enterobacteriaceae;g__Escherichia;s__Escherichia flexneri	ASM35732v1	Escherichia coli P0299917.5
RS_GCF_000357345.2	d__Bacteria;p__Proteobacteria;c__Gammaproteobacteria;o__Enterobacterales;f__Enterobacteriaceae;g__Escherichia;s__Escherichia flexneri	ASM35734v2	Escherichia coli P0299917.6
RS_GCF_000357365.2	d__Bacteria;p__Proteobacteria;c__Gammaproteobacteria;o__Enterobacterales;f__Enterobacteriaceae;g__Escherichia;s__Escherichia flexneri	ASM35736v2	Escherichia coli P0299917.7
RS_GCF_000357385.2	d__Bacteria;p__Proteobacteria;c__Gammaproteobacteria;o__Enterobacterales;f__Enterobacteriaceae;g__Escherichia;s__Escherichia flexneri	ASM35738v2	Escherichia coli P0298942.15
RS_GCF_000357405.2	d__Bacteria;p__Proteobacteria;c__Gammaproteobacteria;o__Enterobacterales;f__Enterobacteriaceae;g__Escherichia;s__Escherichia flexneri	ASM35740v2	Escherichia coli P0298942.2
RS_GCF_000357425.2	d__Bacteria;p__Proteobacteria;c__Gammaproteobacteria;o__Enterobacterales;f__Enterobacteriaceae;g__Escherichia;s__Escherichia flexneri	ASM35742v2	Escherichia coli P0298942.6
RS_GCF_000357445.2	d__Bacteria;p__Proteobacteria;c__Gammaproteobacteria;o__Enterobacterales;f__Enterobacteriaceae;g__Escherichia;s__Escherichia flexneri	ASM35744v2	Escherichia coli P0298942.3
RS_GCF_000357465.2	d__Bacteria;p__Proteobacteria;c__Gammaproteobacteria;o__Enterobacterales;f__Enterobacteriaceae;g__Escherichia;s__Escherichia flexneri	ASM35746v2	Escherichia coli P0299483.1
RS_GCF_000357485.2	d__Bacteria;p__Proteobacteria;c__Gammaproteobacteria;o__Enterobacterales;f__Enterobacteriaceae;g__Escherichia;s__Escherichia flexneri	ASM35748v2	Escherichia coli p0305293.14
RS_GCF_000357505.2	d__Bacteria;p__Proteobacteria;c__Gammaproteobacteria;o__Enterobacterales;f__Enterobacteriaceae;g__Escherichia;s__Escherichia flexneri	ASM35750v2	Escherichia coli P0299917.9
RS_GCF_000357525.2	d__Bacteria;p__Proteobacteria;c__Gammaproteobacteria;o__Enterobacterales;f__Enterobacteriaceae;g__Escherichia;s__Escherichia flexneri	ASM35752v2	Escherichia coli P0301867.11
RS_GCF_000357545.2	d__Bacteria;p__Proteobacteria;c__Gammaproteobacteria;o__Enterobacterales;f__Enterobacteriaceae;g__Escherichia;s__Escherichia flexneri	ASM35754v2	Escherichia coli P0298942.7
RS_GCF_000357565.2	d__Bacteria;p__Proteobacteria;c__Gammaproteobacteria;o__Enterobacterales;f__Enterobacteriaceae;g__Escherichia;s__Escherichia flexneri	ASM35756v2	Escherichia coli P0298942.8
RS_GCF_000357585.2	d__Bacteria;p__Proteobacteria;c__Gammaproteobacteria;o__Enterobacterales;f__Enterobacteriaceae;g__Escherichia;s__Escherichia flexneri	ASM35758v2	Escherichia coli P0299438.10
RS_GCF_000357605.2	d__Bacteria;p__Proteobacteria;c__Gammaproteobacteria;o__Enterobacterales;f__Enterobacteriaceae;g__Escherichia;s__Escherichia flexneri	ASM35760v2	Escherichia coli P0302308.11
RS_GCF_000357625.2	d__Bacteria;p__Proteobacteria;c__Gammaproteobacteria;o__Enterobacterales;f__Enterobacteriaceae;g__Escherichia;s__Escherichia flexneri	ASM35762v2	Escherichia coli P0301867.13
RS_GCF_000357645.1	d__Bacteria;p__Proteobacteria;c__Gammaproteobacteria;o__Enterobacterales;f__Enterobacteriaceae;g__Escherichia;s__Escherichia flexneri	ASM35764v1	Escherichia coli P0301904.3
RS_GCF_000357665.2	d__Bacteria;p__Proteobacteria;c__Gammaproteobacteria;o__Enterobacterales;f__Enterobacteriaceae;g__Escherichia;s__Escherichia flexneri	ASM35766v2	Escherichia coli P0302293.7
RS_GCF_000357685.2	d__Bacteria;p__Proteobacteria;c__Gammaproteobacteria;o__Enterobacterales;f__Enterobacteriaceae;g__Escherichia;s__Escherichia flexneri	ASM35768v2	Escherichia coli P0304799.3
RS_GCF_000357705.2	d__Bacteria;p__Proteobacteria;c__Gammaproteobacteria;o__Enterobacterales;f__Enterobacteriaceae;g__Escherichia;s__Escherichia flexneri	ASM35770v2	Escherichia coli P0305260.2
RS_GCF_000357725.1	d__Bacteria;p__Proteobacteria;c__Gammaproteobacteria;o__Enterobacterales;f__Enterobacteriaceae;g__Escherichia;s__Escherichia flexneri	ASM35772v1	Escherichia coli P0298942.11
RS_GCF_000357745.1	d__Bacteria;p__Proteobacteria;c__Gammaproteobacteria;o__Enterobacterales;f__Enterobacteriaceae;g__Escherichia;s__Escherichia flexneri	ASM35774v1	Escherichia coli P0298942.9
RS_GCF_000357765.2	d__Bacteria;p__Proteobacteria;c__Gammaproteobacteria;o__Enterobacterales;f__Enterobacteriaceae;g__Escherichia;s__Escherichia flexneri	ASM35776v2	Escherichia coli P0302308.2
RS_GCF_000357785.2	d__Bacteria;p__Proteobacteria;c__Gammaproteobacteria;o__Enterobacterales;f__Enterobacteriaceae;g__Escherichia;s__Escherichia flexneri	ASM35778v2	Escherichia coli P0302308.3
RS_GCF_000357805.1	d__Bacteria;p__Proteobacteria;c__Gammaproteobacteria;o__Enterobacterales;f__Enterobacteriaceae;g__Escherichia;s__Escherichia flexneri	ASM35780v1	Escherichia coli P0302308.4
RS_GCF_000357825.2	d__Bacteria;p__Proteobacteria;c__Gammaproteobacteria;o__Enterobacterales;f__Enterobacteriaceae;g__Escherichia;s__Escherichia flexneri	ASM35782v2	Escherichia coli P0302308.5
RS_GCF_000357845.2	d__Bacteria;p__Proteobacteria;c__Gammaproteobacteria;o__Enterobacterales;f__Enterobacteriaceae;g__Escherichia;s__Escherichia flexneri	ASM35784v2	Escherichia coli P0304816.6
RS_GCF_000357865.2	d__Bacteria;p__Proteobacteria;c__Gammaproteobacteria;o__Enterobacterales;f__Enterobacteriaceae;g__Escherichia;s__Escherichia flexneri	ASM35786v2	Escherichia coli P0304816.7
RS_GCF_000357885.2	d__Bacteria;p__Proteobacteria;c__Gammaproteobacteria;o__Enterobacterales;f__Enterobacteriaceae;g__Escherichia;s__Escherichia flexneri	ASM35788v2	Escherichia coli P0304816.8
RS_GCF_000357905.2	d__Bacteria;p__Proteobacteria;c__Gammaproteobacteria;o__Enterobacterales;f__Enterobacteriaceae;g__Escherichia;s__Escherichia flexneri	ASM35790v2	Escherichia coli P0304816.9
RS_GCF_000357925.2	d__Bacteria;p__Proteobacteria;c__Gammaproteobacteria;o__Enterobacterales;f__Enterobacteriaceae;g__Escherichia;s__Escherichia flexneri	ASM35792v2	Escherichia coli P0305260.10
RS_GCF_000357945.2	d__Bacteria;p__Proteobacteria;c__Gammaproteobacteria;o__Enterobacterales;f__Enterobacteriaceae;g__Escherichia;s__Escherichia flexneri	ASM35794v2	Escherichia coli P0305260.11
RS_GCF_000357965.2	d__Bacteria;p__Proteobacteria;c__Gammaproteobacteria;o__Enterobacterales;f__Enterobacteriaceae;g__Escherichia;s__Escherichia flexneri	ASM35796v2	Escherichia coli P0305260.12
RS_GCF_000357985.2	d__Bacteria;p__Proteobacteria;c__Gammaproteobacteria;o__Enterobacterales;f__Enterobacteriaceae;g__Escherichia;s__Escherichia flexneri	ASM35798v2	Escherichia coli P0305260.13
RS_GCF_000358005.2	d__Bacteria;p__Proteobacteria;c__Gammaproteobacteria;o__Enterobacterales;f__Enterobacteriaceae;g__Escherichia;s__Escherichia flexneri	ASM35800v2	Escherichia coli P0305260.15
RS_GCF_000358025.2	d__Bacteria;p__Proteobacteria;c__Gammaproteobacteria;o__Enterobacterales;f__Enterobacteriaceae;g__Escherichia;s__Escherichia flexneri	ASM35802v2	Escherichia coli P0305260.3
RS_GCF_000358045.2	d__Bacteria;p__Proteobacteria;c__Gammaproteobacteria;o__Enterobacterales;f__Enterobacteriaceae;g__Escherichia;s__Escherichia flexneri	ASM35804v2	Escherichia coli P0305260.4
RS_GCF_000358065.2	d__Bacteria;p__Proteobacteria;c__Gammaproteobacteria;o__Enterobacterales;f__Enterobacteriaceae;g__Escherichia;s__Escherichia flexneri	ASM35806v2	Escherichia coli P0305260.5
RS_GCF_000358085.2	d__Bacteria;p__Proteobacteria;c__Gammaproteobacteria;o__Enterobacterales;f__Enterobacteriaceae;g__Escherichia;s__Escherichia flexneri	ASM35808v2	Escherichia coli P0305260.6
RS_GCF_000358105.2	d__Bacteria;p__Proteobacteria;c__Gammaproteobacteria;o__Enterobacterales;f__Enterobacteriaceae;g__Escherichia;s__Escherichia flexneri	ASM35810v2	Escherichia coli P0305260.7
RS_GCF_000358125.1	d__Bacteria;p__Proteobacteria;c__Gammaproteobacteria;o__Enterobacterales;f__Enterobacteriaceae;g__Escherichia;s__Escherichia flexneri	ASM35812v1	Escherichia coli P0305260.8
RS_GCF_000358145.2	d__Bacteria;p__Proteobacteria;c__Gammaproteobacteria;o__Enterobacterales;f__Enterobacteriaceae;g__Escherichia;s__Escherichia flexneri	ASM35814v2	Escherichia coli MP020980.1
RS_GCF_000358165.2	d__Bacteria;p__Proteobacteria;c__Gammaproteobacteria;o__Enterobacterales;f__Enterobacteriaceae;g__Escherichia;s__Escherichia flexneri	ASM35816v2	Escherichia coli P0302293.9
RS_GCF_000358185.2	d__Bacteria;p__Proteobacteria;c__Gammaproteobacteria;o__Enterobacterales;f__Enterobacteriaceae;g__Escherichia;s__Escherichia flexneri	ASM35818v2	Escherichia coli P0304777.10
RS_GCF_000358205.2	d__Bacteria;p__Proteobacteria;c__Gammaproteobacteria;o__Enterobacterales;f__Enterobacteriaceae;g__Escherichia;s__Escherichia flexneri	ASM35820v2	Escherichia coli P0304777.11
RS_GCF_000358225.2	d__Bacteria;p__Proteobacteria;c__Gammaproteobacteria;o__Enterobacterales;f__Enterobacteriaceae;g__Escherichia;s__Escherichia flexneri	ASM35822v2	Escherichia coli P0304777.12
RS_GCF_000358245.2	d__Bacteria;p__Proteobacteria;c__Gammaproteobacteria;o__Enterobacterales;f__Enterobacteriaceae;g__Escherichia;s__Escherichia flexneri	ASM35824v2	Escherichia coli P0304777.13
RS_GCF_000358265.2	d__Bacteria;p__Proteobacteria;c__Gammaproteobacteria;o__Enterobacterales;f__Enterobacteriaceae;g__Escherichia;s__Escherichia flexneri	ASM35826v2	Escherichia coli P0304777.14
RS_GCF_000358285.2	d__Bacteria;p__Proteobacteria;c__Gammaproteobacteria;o__Enterobacterales;f__Enterobacteriaceae;g__Escherichia;s__Escherichia flexneri	ASM35828v2	Escherichia coli P0304777.15
RS_GCF_000358315.1	d__Bacteria;p__Proteobacteria;c__Gammaproteobacteria;o__Enterobacterales;f__Enterobacteriaceae;g__Escherichia;s__Escherichia flexneri	ASM35831v1	Escherichia coli P0304777.3
RS_GCF_000358335.2	d__Bacteria;p__Proteobacteria;c__Gammaproteobacteria;o__Enterobacterales;f__Enterobacteriaceae;g__Escherichia;s__Escherichia flexneri	ASM35833v2	Escherichia coli P0304777.5
RS_GCF_000358355.2	d__Bacteria;p__Proteobacteria;c__Gammaproteobacteria;o__Enterobacterales;f__Enterobacteriaceae;g__Escherichia;s__Escherichia flexneri	ASM35835v2	Escherichia coli P0304777.4
RS_GCF_000358375.1	d__Bacteria;p__Proteobacteria;c__Gammaproteobacteria;o__Enterobacterales;f__Enterobacteriaceae;g__Escherichia;s__Escherichia flexneri	ASM35837v1	Escherichia coli P0304777.7
RS_GCF_000358395.2	d__Bacteria;p__Proteobacteria;c__Gammaproteobacteria;o__Enterobacterales;f__Enterobacteriaceae;g__Escherichia;s__Escherichia flexneri	ASM35839v2	Escherichia coli P0304777.8
RS_GCF_000358415.2	d__Bacteria;p__Proteobacteria;c__Gammaproteobacteria;o__Enterobacterales;f__Enterobacteriaceae;g__Escherichia;s__Escherichia flexneri	ASM35841v2	Escherichia coli P0304777.9
RS_GCF_000358435.2	d__Bacteria;p__Proteobacteria;c__Gammaproteobacteria;o__Enterobacterales;f__Enterobacteriaceae;g__Escherichia;s__Escherichia flexneri	ASM35843v2	Escherichia coli P0304816.10
RS_GCF_000358455.2	d__Bacteria;p__Proteobacteria;c__Gammaproteobacteria;o__Enterobacterales;f__Enterobacteriaceae;g__Escherichia;s__Escherichia flexneri	ASM35845v2	Escherichia coli P0304816.11
RS_GCF_000358475.1	d__Bacteria;p__Proteobacteria;c__Gammaproteobacteria;o__Enterobacterales;f__Enterobacteriaceae;g__Escherichia;s__Escherichia flexneri	ASM35847v1	Escherichia coli P0304816.13
RS_GCF_000358495.2	d__Bacteria;p__Proteobacteria;c__Gammaproteobacteria;o__Enterobacterales;f__Enterobacteriaceae;g__Escherichia;s__Escherichia flexneri	ASM35849v2	Escherichia coli P0304816.12
RS_GCF_000358515.2	d__Bacteria;p__Proteobacteria;c__Gammaproteobacteria;o__Enterobacterales;f__Enterobacteriaceae;g__Escherichia;s__Escherichia flexneri	ASM35851v2	Escherichia coli P0304816.15
RS_GCF_000358535.2	d__Bacteria;p__Proteobacteria;c__Gammaproteobacteria;o__Enterobacterales;f__Enterobacteriaceae;g__Escherichia;s__Escherichia flexneri	ASM35853v2	Escherichia coli P0304816.2
RS_GCF_000358555.1	d__Bacteria;p__Proteobacteria;c__Gammaproteobacteria;o__Enterobacterales;f__Enterobacteriaceae;g__Escherichia;s__Escherichia flexneri	ASM35855v1	Escherichia coli p0305293.10
RS_GCF_000358575.2	d__Bacteria;p__Proteobacteria;c__Gammaproteobacteria;o__Enterobacterales;f__Enterobacteriaceae;g__Escherichia;s__Escherichia flexneri	ASM35857v2	Escherichia coli p0305293.11
RS_GCF_000358595.2	d__Bacteria;p__Proteobacteria;c__Gammaproteobacteria;o__Enterobacterales;f__Enterobacteriaceae;g__Escherichia;s__Escherichia flexneri	ASM35859v2	Escherichia coli p0305293.12
RS_GCF_000358615.2	d__Bacteria;p__Proteobacteria;c__Gammaproteobacteria;o__Enterobacterales;f__Enterobacteriaceae;g__Escherichia;s__Escherichia flexneri	ASM35861v2	Escherichia coli p0305293.15
RS_GCF_000358635.2	d__Bacteria;p__Proteobacteria;c__Gammaproteobacteria;o__Enterobacterales;f__Enterobacteriaceae;g__Escherichia;s__Escherichia flexneri	ASM35863v2	Escherichia coli p0305293.2
RS_GCF_000358655.2	d__Bacteria;p__Proteobacteria;c__Gammaproteobacteria;o__Enterobacterales;f__Enterobacteriaceae;g__Escherichia;s__Escherichia flexneri	ASM35865v2	Escherichia coli p0305293.3
RS_GCF_000376525.1	d__Bacteria;p__Proteobacteria;c__Gammaproteobacteria;o__Enterobacterales;f__Enterobacteriaceae;g__Salmonella;s__Salmonella enterica_D	W41	Salmonella enterica subsp. houtenae serovar 16:z4,z32:-- str. RKS3027
RS_GCF_000358675.2	d__Bacteria;p__Proteobacteria;c__Gammaproteobacteria;o__Enterobacterales;f__Enterobacteriaceae;g__Escherichia;s__Escherichia flexneri	ASM35867v2	Escherichia coli p0305293.4
RS_GCF_000358695.2	d__Bacteria;p__Proteobacteria;c__Gammaproteobacteria;o__Enterobacterales;f__Enterobacteriaceae;g__Escherichia;s__Escherichia flexneri	ASM35869v2	Escherichia coli p0305293.8
RS_GCF_000358715.2	d__Bacteria;p__Proteobacteria;c__Gammaproteobacteria;o__Enterobacterales;f__Enterobacteriaceae;g__Escherichia;s__Escherichia flexneri	ASM35871v2	Escherichia coli p0305293.9
RS_GCF_000358735.1	d__Bacteria;p__Proteobacteria;c__Gammaproteobacteria;o__Enterobacterales;f__Enterobacteriaceae;g__Escherichia;s__Escherichia flexneri	ASM35873v1	Escherichia coli P0302308.12
RS_GCF_000358755.2	d__Bacteria;p__Proteobacteria;c__Gammaproteobacteria;o__Enterobacterales;f__Enterobacteriaceae;g__Escherichia;s__Escherichia flexneri	ASM35875v2	Escherichia coli 178850
RS_GCF_000358775.2	d__Bacteria;p__Proteobacteria;c__Gammaproteobacteria;o__Enterobacterales;f__Enterobacteriaceae;g__Escherichia;s__Escherichia flexneri	ASM35877v2	Escherichia coli P0301867.7
RS_GCF_000358795.2	d__Bacteria;p__Proteobacteria;c__Gammaproteobacteria;o__Enterobacterales;f__Enterobacteriaceae;g__Escherichia;s__Escherichia flexneri	ASM35879v2	Escherichia coli P0299917.8
RS_GCF_000358815.1	d__Bacteria;p__Proteobacteria;c__Gammaproteobacteria;o__Enterobacterales;f__Enterobacteriaceae;g__Escherichia;s__Escherichia flexneri	ASM35881v1	Escherichia coli P0298942.14
RS_GCF_000358835.2	d__Bacteria;p__Proteobacteria;c__Gammaproteobacteria;o__Enterobacterales;f__Enterobacteriaceae;g__Escherichia;s__Escherichia flexneri	ASM35883v2	Escherichia coli P0301867.3
RS_GCF_000358855.2	d__Bacteria;p__Proteobacteria;c__Gammaproteobacteria;o__Enterobacterales;f__Enterobacteriaceae;g__Escherichia;s__Escherichia flexneri	ASM35885v2	Escherichia coli P0301867.5
RS_GCF_000358875.1	d__Bacteria;p__Proteobacteria;c__Gammaproteobacteria;o__Enterobacterales;f__Enterobacteriaceae;g__Escherichia;s__Escherichia flexneri	ASM35887v1	Escherichia coli P0302308.10
RS_GCF_000358895.1	d__Bacteria;p__Proteobacteria;c__Gammaproteobacteria;o__Enterobacterales;f__Enterobacteriaceae;g__Escherichia;s__Escherichia flexneri	ASM35889v1	Escherichia coli 178200
RS_GCF_000358915.1	d__Bacteria;p__Proteobacteria;c__Gammaproteobacteria;o__Enterobacterales;f__Enterobacteriaceae;g__Escherichia;s__Escherichia flexneri	ASM35891v1	Escherichia coli P0298942.12
RS_GCF_000358935.2	d__Bacteria;p__Proteobacteria;c__Gammaproteobacteria;o__Enterobacterales;f__Enterobacteriaceae;g__Escherichia;s__Escherichia flexneri	ASM35893v2	Escherichia coli P0302308.14
RS_GCF_000358955.2	d__Bacteria;p__Proteobacteria;c__Gammaproteobacteria;o__Enterobacterales;f__Enterobacteriaceae;g__Escherichia;s__Escherichia flexneri	ASM35895v2	Escherichia coli P0304816.5
RS_GCF_000358975.2	d__Bacteria;p__Proteobacteria;c__Gammaproteobacteria;o__Enterobacterales;f__Enterobacteriaceae;g__Escherichia;s__Escherichia flexneri	ASM35897v2	Escherichia coli P0302308.13
RS_GCF_000358995.1	d__Bacteria;p__Proteobacteria;c__Gammaproteobacteria;o__Enterobacterales;f__Enterobacteriaceae;g__Escherichia;s__Escherichia flexneri	ASM35899v1	Escherichia coli P0304816.14
RS_GCF_000359015.2	d__Bacteria;p__Proteobacteria;c__Gammaproteobacteria;o__Enterobacterales;f__Enterobacteriaceae;g__Escherichia;s__Escherichia flexneri	ASM35901v2	Escherichia coli P0304816.3
RS_GCF_000359035.2	d__Bacteria;p__Proteobacteria;c__Gammaproteobacteria;o__Enterobacterales;f__Enterobacteriaceae;g__Escherichia;s__Escherichia flexneri	ASM35903v2	Escherichia coli P0304816.4
RS_GCF_000359055.2	d__Bacteria;p__Proteobacteria;c__Gammaproteobacteria;o__Enterobacterales;f__Enterobacteriaceae;g__Escherichia;s__Escherichia flexneri	ASM35905v2	Escherichia coli p0305293.5
RS_GCF_000359075.1	d__Bacteria;p__Proteobacteria;c__Gammaproteobacteria;o__Enterobacterales;f__Enterobacteriaceae;g__Escherichia;s__Escherichia flexneri	ASM35907v1	Escherichia coli p0305293.6
RS_GCF_000359095.2	d__Bacteria;p__Proteobacteria;c__Gammaproteobacteria;o__Enterobacterales;f__Enterobacteriaceae;g__Escherichia;s__Escherichia flexneri	ASM35909v2	Escherichia coli p0305293.7
RS_GCF_000364305.1	d__Bacteria;p__Proteobacteria;c__Gammaproteobacteria;o__Enterobacterales;f__Enterobacteriaceae;g__Escherichia;s__Escherichia coli	Esch_coli_SWW33_V1	Escherichia coli SWW33
RS_GCF_000364365.1	d__Bacteria;p__Proteobacteria;c__Gammaproteobacteria;o__Enterobacterales;f__Enterobacteriaceae;g__Escherichia;s__Escherichia flexneri	ASM36436v1	Escherichia coli str. K-12 substr. MG1655
RS_GCF_000364385.3	d__Bacteria;p__Proteobacteria;c__Gammaproteobacteria;o__Enterobacterales;f__Enterobacteriaceae;g__Klebsiella;s__Klebsiella pneumoniae	ASM36438v3	Klebsiella pneumoniae
RS_GCF_000364725.1	d__Bacteria;p__Proteobacteria;c__Gammaproteobacteria;o__Enterobacterales;f__Enterobacteriaceae;g__Moranella;s__Moranella endobia	ASM36472v1	Candidatus Moranella endobia PCVAL
RS_GCF_000367165.1	d__Bacteria;p__Proteobacteria;c__Gammaproteobacteria;o__Enterobacterales;f__Enterobacteriaceae;g__Klebsiella;s__Klebsiella quasipneumoniae	ASM36716v1	Klebsiella pneumoniae subsp. pneumoniae 12-3578
RS_GCF_000367425.1	d__Bacteria;p__Proteobacteria;c__Gammaproteobacteria;o__Enterobacterales;f__Enterobacteriaceae;g__Raoultella;s__Raoultella ornithinolytica	ASM36742v1	Raoultella ornithinolytica B6
RS_GCF_000372625.3	d__Bacteria;p__Proteobacteria;c__Gammaproteobacteria;o__Enterobacterales;f__Enterobacteriaceae;g__Klebsiella;s__Klebsiella pneumoniae	KP version 2	Klebsiella pneumoniae PR04
RS_GCF_000380325.1	d__Bacteria;p__Proteobacteria;c__Gammaproteobacteria;o__Enterobacterales;f__Enterobacteriaceae;g__Salmonella;s__Salmonella enterica	ASM38032v1	Salmonella enterica subsp. enterica serovar Typhimurium str. U288
RS_GCF_000383335.1	d__Bacteria;p__Proteobacteria;c__Gammaproteobacteria;o__Enterobacterales;f__Enterobacteriaceae;g__Klebsiella_B;s__Klebsiella_B aerogenes	ASM38333v1	Klebsiella aerogenes FGI35
RS_GCF_000385905.1	d__Bacteria;p__Proteobacteria;c__Gammaproteobacteria;o__Enterobacterales;f__Enterobacteriaceae;g__Salmonella;s__Salmonella enterica	ASM38590v1	Salmonella enterica subsp. enterica serovar Typhi str. Ty21a
RS_GCF_000387785.2	d__Bacteria;p__Proteobacteria;c__Gammaproteobacteria;o__Enterobacterales;f__Enterobacteriaceae;g__Escherichia;s__Escherichia coli	ASM38778v2	Escherichia coli HM65
RS_GCF_000387805.2	d__Bacteria;p__Proteobacteria;c__Gammaproteobacteria;o__Enterobacterales;f__Enterobacteriaceae;g__Escherichia;s__Escherichia coli_D	ASM38780v2	Escherichia coli HM26
RS_GCF_000387825.2	d__Bacteria;p__Proteobacteria;c__Gammaproteobacteria;o__Enterobacterales;f__Enterobacteriaceae;g__Escherichia;s__Escherichia coli	ASM38782v2	Escherichia coli HM27
RS_GCF_000387845.2	d__Bacteria;p__Proteobacteria;c__Gammaproteobacteria;o__Enterobacterales;f__Enterobacteriaceae;g__Escherichia;s__Escherichia coli_D	ASM38784v2	Escherichia coli HM46
RS_GCF_000387865.2	d__Bacteria;p__Proteobacteria;c__Gammaproteobacteria;o__Enterobacterales;f__Enterobacteriaceae;g__Escherichia;s__Escherichia coli_D	ASM38786v2	Escherichia coli HM69
RS_GCF_000388155.1	d__Bacteria;p__Proteobacteria;c__Gammaproteobacteria;o__Enterobacterales;f__Enterobacteriaceae;g__Citrobacter;s__Citrobacter freundii	Whole genome assembly	Citrobacter freundii GTC 09629
RS_GCF_000388195.1	d__Bacteria;p__Proteobacteria;c__Gammaproteobacteria;o__Enterobacterales;f__Enterobacteriaceae;g__Salmonella;s__Salmonella enterica	01.O.05	Salmonella enterica subsp. enterica serovar Agona str. 01.O.05
RS_GCF_000388215.1	d__Bacteria;p__Proteobacteria;c__Gammaproteobacteria;o__Enterobacterales;f__Enterobacteriaceae;g__Salmonella;s__Salmonella enterica	02.O.05	Salmonella enterica subsp. enterica serovar Agona str. 02.O.05
RS_GCF_000388235.1	d__Bacteria;p__Proteobacteria;c__Gammaproteobacteria;o__Enterobacterales;f__Enterobacteriaceae;g__Salmonella;s__Salmonella enterica	03.O.05	Salmonella enterica subsp. enterica serovar Agona str. 03.O.05
RS_GCF_000388255.1	d__Bacteria;p__Proteobacteria;c__Gammaproteobacteria;o__Enterobacterales;f__Enterobacteriaceae;g__Salmonella;s__Salmonella enterica	04.O.05	Salmonella enterica subsp. enterica serovar Agona str. 04.O.05
RS_GCF_000388275.1	d__Bacteria;p__Proteobacteria;c__Gammaproteobacteria;o__Enterobacterales;f__Enterobacteriaceae;g__Salmonella;s__Salmonella enterica	05.O.06	Salmonella enterica subsp. enterica serovar Agona str. 05.O.06
RS_GCF_000388295.1	d__Bacteria;p__Proteobacteria;c__Gammaproteobacteria;o__Enterobacterales;f__Enterobacteriaceae;g__Salmonella;s__Salmonella enterica	06.O.05	Salmonella enterica subsp. enterica serovar Agona str. 06.O.05
RS_GCF_000388315.1	d__Bacteria;p__Proteobacteria;c__Gammaproteobacteria;o__Enterobacterales;f__Enterobacteriaceae;g__Salmonella;s__Salmonella enterica	07.O.05	Salmonella enterica subsp. enterica serovar Agona str. 07.O.05
RS_GCF_000388335.1	d__Bacteria;p__Proteobacteria;c__Gammaproteobacteria;o__Enterobacterales;f__Enterobacteriaceae;g__Salmonella;s__Salmonella enterica	08.A.05	Salmonella enterica subsp. enterica serovar Agona str. 08.A.05
RS_GCF_000388355.1	d__Bacteria;p__Proteobacteria;c__Gammaproteobacteria;o__Enterobacterales;f__Enterobacteriaceae;g__Salmonella;s__Salmonella enterica	09.F.08	Salmonella enterica subsp. enterica serovar Agona str. 09.F.08
RS_GCF_000388375.1	d__Bacteria;p__Proteobacteria;c__Gammaproteobacteria;o__Enterobacterales;f__Enterobacteriaceae;g__Salmonella;s__Salmonella enterica	10.A.05	Salmonella enterica subsp. enterica serovar Agona str. 10.A.05
RS_GCF_000388395.1	d__Bacteria;p__Proteobacteria;c__Gammaproteobacteria;o__Enterobacterales;f__Enterobacteriaceae;g__Salmonella;s__Salmonella enterica	11.A.05	Salmonella enterica subsp. enterica serovar Agona str. 11.A.05
RS_GCF_000388415.1	d__Bacteria;p__Proteobacteria;c__Gammaproteobacteria;o__Enterobacterales;f__Enterobacteriaceae;g__Salmonella;s__Salmonella enterica	12.A.06	Salmonella enterica subsp. enterica serovar Agona str. 12.A.06
RS_GCF_000388435.1	d__Bacteria;p__Proteobacteria;c__Gammaproteobacteria;o__Enterobacterales;f__Enterobacteriaceae;g__Salmonella;s__Salmonella enterica	13.E.05	Salmonella enterica subsp. enterica serovar Agona str. 13.E.05
RS_GCF_000388455.1	d__Bacteria;p__Proteobacteria;c__Gammaproteobacteria;o__Enterobacterales;f__Enterobacteriaceae;g__Salmonella;s__Salmonella enterica	14.E.05	Salmonella enterica subsp. enterica serovar Agona str. 14.E.05
RS_GCF_000388475.1	d__Bacteria;p__Proteobacteria;c__Gammaproteobacteria;o__Enterobacterales;f__Enterobacteriaceae;g__Salmonella;s__Salmonella enterica	15.H.03	Salmonella enterica subsp. enterica serovar Agona str. 15.H.03
RS_GCF_000388495.1	d__Bacteria;p__Proteobacteria;c__Gammaproteobacteria;o__Enterobacterales;f__Enterobacteriaceae;g__Salmonella;s__Salmonella enterica	17.H.06	Salmonella enterica subsp. enterica serovar Agona str. 17.H.06
RS_GCF_000388515.1	d__Bacteria;p__Proteobacteria;c__Gammaproteobacteria;o__Enterobacterales;f__Enterobacteriaceae;g__Salmonella;s__Salmonella enterica	18.H.07	Salmonella enterica subsp. enterica serovar Agona str. 18.H.07
RS_GCF_000388535.1	d__Bacteria;p__Proteobacteria;c__Gammaproteobacteria;o__Enterobacterales;f__Enterobacteriaceae;g__Salmonella;s__Salmonella enterica	19.F.03	Salmonella enterica subsp. enterica serovar Agona str. 19.F.03
RS_GCF_000388555.1	d__Bacteria;p__Proteobacteria;c__Gammaproteobacteria;o__Enterobacterales;f__Enterobacteriaceae;g__Salmonella;s__Salmonella enterica	20.H.06	Salmonella enterica subsp. enterica serovar Agona str. 20.H.06
RS_GCF_000388575.1	d__Bacteria;p__Proteobacteria;c__Gammaproteobacteria;o__Enterobacterales;f__Enterobacteriaceae;g__Salmonella;s__Salmonella enterica	21.H.10	Salmonella enterica subsp. enterica serovar Agona str. 21.H.10
RS_GCF_000388595.1	d__Bacteria;p__Proteobacteria;c__Gammaproteobacteria;o__Enterobacterales;f__Enterobacteriaceae;g__Salmonella;s__Salmonella enterica	22.H.04	Salmonella enterica subsp. enterica serovar Agona str. 22.H.04
RS_GCF_000388615.1	d__Bacteria;p__Proteobacteria;c__Gammaproteobacteria;o__Enterobacterales;f__Enterobacteriaceae;g__Salmonella;s__Salmonella enterica	23.F.01	Salmonella enterica subsp. enterica serovar Agona str. 23.F.01
RS_GCF_000388635.1	d__Bacteria;p__Proteobacteria;c__Gammaproteobacteria;o__Enterobacterales;f__Enterobacteriaceae;g__Salmonella;s__Salmonella enterica	24.H.04	Salmonella enterica subsp. enterica serovar Agona str. 24.H.04
RS_GCF_000388655.1	d__Bacteria;p__Proteobacteria;c__Gammaproteobacteria;o__Enterobacterales;f__Enterobacteriaceae;g__Salmonella;s__Salmonella enterica	26.F.98	Salmonella enterica subsp. enterica serovar Agona str. 26.F.98
RS_GCF_000388675.1	d__Bacteria;p__Proteobacteria;c__Gammaproteobacteria;o__Enterobacterales;f__Enterobacteriaceae;g__Salmonella;s__Salmonella enterica	27.O.98	Salmonella enterica subsp. enterica serovar Agona str. 27.O.98
RS_GCF_000388695.1	d__Bacteria;p__Proteobacteria;c__Gammaproteobacteria;o__Enterobacterales;f__Enterobacteriaceae;g__Salmonella;s__Salmonella enterica	28.O.08	Salmonella enterica subsp. enterica serovar Agona str. 28.O.08
RS_GCF_000388715.1	d__Bacteria;p__Proteobacteria;c__Gammaproteobacteria;o__Enterobacterales;f__Enterobacteriaceae;g__Salmonella;s__Salmonella enterica	29.O.08	Salmonella enterica subsp. enterica serovar Agona str. 29.O.08
RS_GCF_000388735.1	d__Bacteria;p__Proteobacteria;c__Gammaproteobacteria;o__Enterobacterales;f__Enterobacteriaceae;g__Salmonella;s__Salmonella enterica	30.H.04	Salmonella enterica subsp. enterica serovar Agona str. 30.H.04
RS_GCF_000388755.1	d__Bacteria;p__Proteobacteria;c__Gammaproteobacteria;o__Enterobacterales;f__Enterobacteriaceae;g__Salmonella;s__Salmonella enterica	31.H.09	Salmonella enterica subsp. enterica serovar Agona str. 31.H.09
RS_GCF_000388775.1	d__Bacteria;p__Proteobacteria;c__Gammaproteobacteria;o__Enterobacterales;f__Enterobacteriaceae;g__Salmonella;s__Salmonella enterica	32.A.00	Salmonella enterica subsp. enterica serovar Agona str. 32.A.00
RS_GCF_000388795.1	d__Bacteria;p__Proteobacteria;c__Gammaproteobacteria;o__Enterobacterales;f__Enterobacteriaceae;g__Salmonella;s__Salmonella enterica	33.A.05	Salmonella enterica subsp. enterica serovar Agona str. 33.A.05
RS_GCF_000388815.1	d__Bacteria;p__Proteobacteria;c__Gammaproteobacteria;o__Enterobacterales;f__Enterobacteriaceae;g__Salmonella;s__Salmonella enterica	34.H.09	Salmonella enterica subsp. enterica serovar Agona str. 34.H.09
RS_GCF_000388835.1	d__Bacteria;p__Proteobacteria;c__Gammaproteobacteria;o__Enterobacterales;f__Enterobacteriaceae;g__Salmonella;s__Salmonella enterica	35.H.08	Salmonella enterica subsp. enterica serovar Agona str. 35.H.08
RS_GCF_000388855.1	d__Bacteria;p__Proteobacteria;c__Gammaproteobacteria;o__Enterobacterales;f__Enterobacteriaceae;g__Salmonella;s__Salmonella enterica	36.H.00	Salmonella enterica subsp. enterica serovar Agona str. 36.H.00
RS_GCF_000388875.1	d__Bacteria;p__Proteobacteria;c__Gammaproteobacteria;o__Enterobacterales;f__Enterobacteriaceae;g__Salmonella;s__Salmonella enterica	37.F.02	Salmonella enterica subsp. enterica serovar Agona str. 37.F.02
RS_GCF_000388895.1	d__Bacteria;p__Proteobacteria;c__Gammaproteobacteria;o__Enterobacterales;f__Enterobacteriaceae;g__Salmonella;s__Salmonella enterica	38.O.03	Salmonella enterica subsp. enterica serovar Agona str. 38.O.03
RS_GCF_000388935.1	d__Bacteria;p__Proteobacteria;c__Gammaproteobacteria;o__Enterobacterales;f__Enterobacteriaceae;g__Salmonella;s__Salmonella enterica	41.E.09	Salmonella enterica subsp. enterica serovar Agona str. 41.E.09
RS_GCF_000388955.1	d__Bacteria;p__Proteobacteria;c__Gammaproteobacteria;o__Enterobacterales;f__Enterobacteriaceae;g__Salmonella;s__Salmonella enterica	40.E.08	Salmonella enterica subsp. enterica serovar Agona str. 40.E.08
RS_GCF_000388975.1	d__Bacteria;p__Proteobacteria;c__Gammaproteobacteria;o__Enterobacterales;f__Enterobacteriaceae;g__Salmonella;s__Salmonella enterica	42.E.09	Salmonella enterica subsp. enterica serovar Agona str. 42.E.09
RS_GCF_000388995.1	d__Bacteria;p__Proteobacteria;c__Gammaproteobacteria;o__Enterobacterales;f__Enterobacteriaceae;g__Salmonella;s__Salmonella enterica	43.E.09	Salmonella enterica subsp. enterica serovar Agona str. 43.E.09
RS_GCF_000389015.1	d__Bacteria;p__Proteobacteria;c__Gammaproteobacteria;o__Enterobacterales;f__Enterobacteriaceae;g__Salmonella;s__Salmonella enterica	44.E.09	Salmonella enterica subsp. enterica serovar Agona str. 44.E.09
RS_GCF_000389035.1	d__Bacteria;p__Proteobacteria;c__Gammaproteobacteria;o__Enterobacterales;f__Enterobacteriaceae;g__Salmonella;s__Salmonella enterica	45.E.09	Salmonella enterica subsp. enterica serovar Agona str. 45.E.09
RS_GCF_000389055.1	d__Bacteria;p__Proteobacteria;c__Gammaproteobacteria;o__Enterobacterales;f__Enterobacteriaceae;g__Salmonella;s__Salmonella enterica	46.E.09	Salmonella enterica subsp. enterica serovar Agona str. 46.E.09
RS_GCF_000389075.1	d__Bacteria;p__Proteobacteria;c__Gammaproteobacteria;o__Enterobacterales;f__Enterobacteriaceae;g__Salmonella;s__Salmonella enterica	48.E.08	Salmonella enterica subsp. enterica serovar Agona str. 48.E.08
RS_GCF_000389095.1	d__Bacteria;p__Proteobacteria;c__Gammaproteobacteria;o__Enterobacterales;f__Enterobacteriaceae;g__Salmonella;s__Salmonella enterica	49.E.09	Salmonella enterica subsp. enterica serovar Agona str. 49.E.09
RS_GCF_000389115.1	d__Bacteria;p__Proteobacteria;c__Gammaproteobacteria;o__Enterobacterales;f__Enterobacteriaceae;g__Salmonella;s__Salmonella enterica	50.E.08	Salmonella enterica subsp. enterica serovar Agona str. 50.E.08
RS_GCF_000389135.1	d__Bacteria;p__Proteobacteria;c__Gammaproteobacteria;o__Enterobacterales;f__Enterobacteriaceae;g__Salmonella;s__Salmonella enterica	51.E.09	Salmonella enterica subsp. enterica serovar Agona str. 51.E.09
RS_GCF_000389155.1	d__Bacteria;p__Proteobacteria;c__Gammaproteobacteria;o__Enterobacterales;f__Enterobacteriaceae;g__Salmonella;s__Salmonella enterica	52.F.08	Salmonella enterica subsp. enterica serovar Agona str. 52.F.08
RS_GCF_000389175.1	d__Bacteria;p__Proteobacteria;c__Gammaproteobacteria;o__Enterobacterales;f__Enterobacteriaceae;g__Salmonella;s__Salmonella enterica	53.F.08	Salmonella enterica subsp. enterica serovar Agona str. 53.F.08
RS_GCF_000389195.1	d__Bacteria;p__Proteobacteria;c__Gammaproteobacteria;o__Enterobacterales;f__Enterobacteriaceae;g__Salmonella;s__Salmonella enterica	54.O.08	Salmonella enterica subsp. enterica serovar Agona str. 54.O.08
RS_GCF_000389215.1	d__Bacteria;p__Proteobacteria;c__Gammaproteobacteria;o__Enterobacterales;f__Enterobacteriaceae;g__Salmonella;s__Salmonella enterica	55.U.08	Salmonella enterica subsp. enterica serovar Agona str. 55.U.08
RS_GCF_000389235.1	d__Bacteria;p__Proteobacteria;c__Gammaproteobacteria;o__Enterobacterales;f__Enterobacteriaceae;g__Salmonella;s__Salmonella enterica	56.O.08	Salmonella enterica subsp. enterica serovar Agona str. 56.O.08
RS_GCF_000389255.1	d__Bacteria;p__Proteobacteria;c__Gammaproteobacteria;o__Enterobacterales;f__Enterobacteriaceae;g__Salmonella;s__Salmonella enterica	57.A.08	Salmonella enterica subsp. enterica serovar Agona str. 57.A.08
RS_GCF_000389275.1	d__Bacteria;p__Proteobacteria;c__Gammaproteobacteria;o__Enterobacterales;f__Enterobacteriaceae;g__Salmonella;s__Salmonella enterica	58.E.08	Salmonella enterica subsp. enterica serovar Agona str. 58.E.08
RS_GCF_000389295.1	d__Bacteria;p__Proteobacteria;c__Gammaproteobacteria;o__Enterobacterales;f__Enterobacteriaceae;g__Salmonella;s__Salmonella enterica	59.F.08	Salmonella enterica subsp. enterica serovar Agona str. 59.F.08
RS_GCF_000389315.1	d__Bacteria;p__Proteobacteria;c__Gammaproteobacteria;o__Enterobacterales;f__Enterobacteriaceae;g__Salmonella;s__Salmonella enterica	60.O.08	Salmonella enterica subsp. enterica serovar Agona str. 60.O.08
RS_GCF_000389335.1	d__Bacteria;p__Proteobacteria;c__Gammaproteobacteria;o__Enterobacterales;f__Enterobacteriaceae;g__Salmonella;s__Salmonella enterica	61.O.08	Salmonella enterica subsp. enterica serovar Agona str. 61.O.08
RS_GCF_000389355.1	d__Bacteria;p__Proteobacteria;c__Gammaproteobacteria;o__Enterobacterales;f__Enterobacteriaceae;g__Salmonella;s__Salmonella enterica	62.H.72	Salmonella enterica subsp. enterica serovar Agona str. 62.H.72
RS_GCF_000389375.1	d__Bacteria;p__Proteobacteria;c__Gammaproteobacteria;o__Enterobacterales;f__Enterobacteriaceae;g__Salmonella;s__Salmonella enterica	63.H.87	Salmonella enterica subsp. enterica serovar Agona str. 63.H.87
RS_GCF_000389395.1	d__Bacteria;p__Proteobacteria;c__Gammaproteobacteria;o__Enterobacterales;f__Enterobacteriaceae;g__Salmonella;s__Salmonella enterica	64.H.00	Salmonella enterica subsp. enterica serovar Agona str. 64.H.00
RS_GCF_000389415.1	d__Bacteria;p__Proteobacteria;c__Gammaproteobacteria;o__Enterobacterales;f__Enterobacteriaceae;g__Salmonella;s__Salmonella enterica	65.H.72	Salmonella enterica subsp. enterica serovar Agona str. 65.H.72
RS_GCF_000389435.1	d__Bacteria;p__Proteobacteria;c__Gammaproteobacteria;o__Enterobacterales;f__Enterobacteriaceae;g__Salmonella;s__Salmonella enterica	66.F.99	Salmonella enterica subsp. enterica serovar Agona str. 66.F.99
RS_GCF_000389455.1	d__Bacteria;p__Proteobacteria;c__Gammaproteobacteria;o__Enterobacterales;f__Enterobacteriaceae;g__Salmonella;s__Salmonella enterica	67.H.09	Salmonella enterica subsp. enterica serovar Agona str. 67.H.09
RS_GCF_000389475.1	d__Bacteria;p__Proteobacteria;c__Gammaproteobacteria;o__Enterobacterales;f__Enterobacteriaceae;g__Salmonella;s__Salmonella enterica	68.U.05	Salmonella enterica subsp. enterica serovar Agona str. 68.U.05
RS_GCF_000389495.1	d__Bacteria;p__Proteobacteria;c__Gammaproteobacteria;o__Enterobacterales;f__Enterobacteriaceae;g__Salmonella;s__Salmonella enterica	69.H.06	Salmonella enterica subsp. enterica serovar Agona str. 69.H.06
RS_GCF_000389515.1	d__Bacteria;p__Proteobacteria;c__Gammaproteobacteria;o__Enterobacterales;f__Enterobacteriaceae;g__Salmonella;s__Salmonella enterica	70.E.05	Salmonella enterica subsp. enterica serovar Agona str. 70.E.05
RS_GCF_000389535.1	d__Bacteria;p__Proteobacteria;c__Gammaproteobacteria;o__Enterobacterales;f__Enterobacteriaceae;g__Salmonella;s__Salmonella enterica	71.E.05	Salmonella enterica subsp. enterica serovar Agona str. 71.E.05
RS_GCF_000389555.1	d__Bacteria;p__Proteobacteria;c__Gammaproteobacteria;o__Enterobacterales;f__Enterobacteriaceae;g__Salmonella;s__Salmonella enterica	72.A.52	Salmonella enterica subsp. enterica serovar Agona str. 72.A.52
RS_GCF_000389575.1	d__Bacteria;p__Proteobacteria;c__Gammaproteobacteria;o__Enterobacterales;f__Enterobacteriaceae;g__Salmonella;s__Salmonella enterica	73.H.09	Salmonella enterica subsp. enterica serovar Agona str. 73.H.09
GB_GCA_000390385.1	d__Bacteria;p__Proteobacteria;c__Gammaproteobacteria;o__Enterobacterales;f__Enterobacteriaceae;g__Enterobacter;s__Enterobacter nimipressuralis	ASM39038v1	Enterobacter sp. MR1
GB_GCA_000390425.1	d__Bacteria;p__Proteobacteria;c__Gammaproteobacteria;o__Enterobacterales;f__Enterobacteriaceae;g__Enterobacter;s__Enterobacter cloacae	ASM39042v1	Enterobacter cloacae MR2
RS_GCF_000392555.1	d__Bacteria;p__Proteobacteria;c__Gammaproteobacteria;o__Enterobacterales;f__Enterobacteriaceae;g__Escherichia;s__Escherichia dysenteriae	TG1203D3337	Escherichia coli O157 str. NCCP15739
RS_GCF_000392575.1	d__Bacteria;p__Proteobacteria;c__Gammaproteobacteria;o__Enterobacterales;f__Enterobacteriaceae;g__Escherichia;s__Escherichia flexneri	TG1203D3338	Escherichia coli O157 str. NCCP15738
GB_GCA_000397225.1	d__Bacteria;p__Proteobacteria;c__Gammaproteobacteria;o__Enterobacterales;f__Enterobacteriaceae;g__Escherichia;s__Escherichia coli	Ec13_E1U1_TOP379_120714	Escherichia coli TOP379
RS_GCF_000397245.1	d__Bacteria;p__Proteobacteria;c__Gammaproteobacteria;o__Enterobacterales;f__Enterobacteriaceae;g__Escherichia;s__Escherichia coli	Ec13_E1F1_TOP382-1_120714	Escherichia coli TOP382-1
RS_GCF_000397265.1	d__Bacteria;p__Proteobacteria;c__Gammaproteobacteria;o__Enterobacterales;f__Enterobacteriaceae;g__Escherichia;s__Escherichia coli	Ec13_E1F2_TOP382-2_120714	Escherichia coli TOP382-2
RS_GCF_000397285.1	d__Bacteria;p__Proteobacteria;c__Gammaproteobacteria;o__Enterobacterales;f__Enterobacteriaceae;g__Escherichia;s__Escherichia coli	Ec13_E1F3_TOP382-3_120714	Escherichia coli TOP382-3
GB_GCA_000397305.1	d__Bacteria;p__Proteobacteria;c__Gammaproteobacteria;o__Enterobacterales;f__Enterobacteriaceae;g__Escherichia;s__Escherichia coli	Ec13_E2U1_TOP291_120714	Escherichia coli TOP291
GB_GCA_000397325.1	d__Bacteria;p__Proteobacteria;c__Gammaproteobacteria;o__Enterobacterales;f__Enterobacteriaceae;g__Escherichia;s__Escherichia coli_D	Ec13_E2F1_TOP293-1_120714	Escherichia coli TOP293-1
GB_GCA_000397385.1	d__Bacteria;p__Proteobacteria;c__Gammaproteobacteria;o__Enterobacterales;f__Enterobacteriaceae;g__Escherichia;s__Escherichia coli	Ec13_E2F4_TOP293-4_120714	Escherichia coli TOP293-4
GB_GCA_000397405.1	d__Bacteria;p__Proteobacteria;c__Gammaproteobacteria;o__Enterobacterales;f__Enterobacteriaceae;g__Escherichia;s__Escherichia coli	Ec13_E3U1_TOP498_120714	Escherichia coli TOP498
RS_GCF_000397445.1	d__Bacteria;p__Proteobacteria;c__Gammaproteobacteria;o__Enterobacterales;f__Enterobacteriaceae;g__Escherichia;s__Escherichia coli	Ec13_E3F2_TOP550-2_120714	Escherichia coli TOP550-2
RS_GCF_000397465.1	d__Bacteria;p__Proteobacteria;c__Gammaproteobacteria;o__Enterobacterales;f__Enterobacteriaceae;g__Escherichia;s__Escherichia coli	Ec13_E3F3_TOP550-3_120714	Escherichia coli TOP550-3
RS_GCF_000397485.1	d__Bacteria;p__Proteobacteria;c__Gammaproteobacteria;o__Enterobacterales;f__Enterobacteriaceae;g__Escherichia;s__Escherichia coli	Ec13_E3F4_TOP550-4_120714	Escherichia coli TOP550-4
RS_GCF_000397505.1	d__Bacteria;p__Proteobacteria;c__Gammaproteobacteria;o__Enterobacterales;f__Enterobacteriaceae;g__Escherichia;s__Escherichia flexneri	Ec72_E1U1_TOP2386_120714	Escherichia coli TOP2386
RS_GCF_000397525.1	d__Bacteria;p__Proteobacteria;c__Gammaproteobacteria;o__Enterobacterales;f__Enterobacteriaceae;g__Escherichia;s__Escherichia flexneri	Ec72_E1F1_TOP2396-1_120714	Escherichia coli TOP2396-1
RS_GCF_000397545.1	d__Bacteria;p__Proteobacteria;c__Gammaproteobacteria;o__Enterobacterales;f__Enterobacteriaceae;g__Escherichia;s__Escherichia coli_D	Ec72_E1F2_TOP2396-2_120714	Escherichia coli TOP2396-2
RS_GCF_000397565.1	d__Bacteria;p__Proteobacteria;c__Gammaproteobacteria;o__Enterobacterales;f__Enterobacteriaceae;g__Escherichia;s__Escherichia coli_D	Ec72_E1F3_TOP2396-3_120714	Escherichia coli TOP2396-3
RS_GCF_000397605.1	d__Bacteria;p__Proteobacteria;c__Gammaproteobacteria;o__Enterobacterales;f__Enterobacteriaceae;g__Escherichia;s__Escherichia flexneri	Ec72_E2F1_TOP2522-1_120714	Escherichia coli TOP2522-1
RS_GCF_000397625.1	d__Bacteria;p__Proteobacteria;c__Gammaproteobacteria;o__Enterobacterales;f__Enterobacteriaceae;g__Escherichia;s__Escherichia coli	Ec72_E3U1_TOP2652_120714	Escherichia coli TOP2652
RS_GCF_000397645.1	d__Bacteria;p__Proteobacteria;c__Gammaproteobacteria;o__Enterobacterales;f__Enterobacteriaceae;g__Escherichia;s__Escherichia coli	Ec72_E3F1_TOP2662-1_120714	Escherichia coli TOP2662-1
RS_GCF_000397665.1	d__Bacteria;p__Proteobacteria;c__Gammaproteobacteria;o__Enterobacterales;f__Enterobacteriaceae;g__Escherichia;s__Escherichia coli	Ec72_E3F2_TOP2662-2_120714	Escherichia coli TOP2662-2
RS_GCF_000397685.1	d__Bacteria;p__Proteobacteria;c__Gammaproteobacteria;o__Enterobacterales;f__Enterobacteriaceae;g__Escherichia;s__Escherichia coli	Ec72_E3F3_TOP2662-3_120714	Escherichia coli TOP2662-3
RS_GCF_000397705.1	d__Bacteria;p__Proteobacteria;c__Gammaproteobacteria;o__Enterobacterales;f__Enterobacteriaceae;g__Escherichia;s__Escherichia coli	Ec72_E3F4_TOP2662-4_120714	Escherichia coli TOP2662-4
RS_GCF_000397725.1	d__Bacteria;p__Proteobacteria;c__Gammaproteobacteria;o__Enterobacterales;f__Enterobacteriaceae;g__Escherichia;s__Escherichia flexneri	Ec72_E1U1_TOP2386_MIRA_120724	Escherichia coli TOP2386
RS_GCF_000397745.1	d__Bacteria;p__Proteobacteria;c__Gammaproteobacteria;o__Enterobacterales;f__Enterobacteriaceae;g__Escherichia;s__Escherichia coli	Ec72_E3U1_TOP2652_MIRA_120724	Escherichia coli TOP2652
RS_GCF_000398825.1	d__Bacteria;p__Proteobacteria;c__Gammaproteobacteria;o__Enterobacterales;f__Enterobacteriaceae;g__Citrobacter;s__Citrobacter freundii	Esch_coli_KTE30_V1	Citrobacter sp. KTE30
RS_GCF_000398845.1	d__Bacteria;p__Proteobacteria;c__Gammaproteobacteria;o__Enterobacterales;f__Enterobacteriaceae;g__Citrobacter;s__Citrobacter braakii	Esch_coli_KTE151_V1	Citrobacter sp. KTE151
RS_GCF_000398865.1	d__Bacteria;p__Proteobacteria;c__Gammaproteobacteria;o__Enterobacterales;f__Enterobacteriaceae;g__Citrobacter;s__Citrobacter braakii	Esch_coli_KTE32_V1	Citrobacter sp. KTE32
RS_GCF_000398885.1	d__Bacteria;p__Proteobacteria;c__Gammaproteobacteria;o__Enterobacterales;f__Enterobacteriaceae;g__Escherichia;s__Escherichia sp000208585	Esch_coli_KTE33_V1	Escherichia coli KTE33
RS_GCF_000398905.1	d__Bacteria;p__Proteobacteria;c__Gammaproteobacteria;o__Enterobacterales;f__Enterobacteriaceae;g__Klebsiella;s__Klebsiella variicola	Esch_coli_KTE92_V1	Klebsiella sp. KTE92
RS_GCF_000400895.2	d__Bacteria;p__Proteobacteria;c__Gammaproteobacteria;o__Enterobacterales;f__Enterobacteriaceae;g__Escherichia;s__Escherichia flexneri	ASM40089v2	Escherichia coli P0304777.2
RS_GCF_000401195.1	d__Bacteria;p__Proteobacteria;c__Gammaproteobacteria;o__Enterobacterales;f__Enterobacteriaceae;g__Klebsiella;s__Klebsiella pneumoniae	gkp2v01	Klebsiella pneumoniae UHKPC23
RS_GCF_000401755.1	d__Bacteria;p__Proteobacteria;c__Gammaproteobacteria;o__Enterobacterales;f__Enterobacteriaceae;g__Escherichia;s__Escherichia coli	Escherichia coli ATCC 25922	Escherichia coli ATCC 25922
RS_GCF_000403965.1	d__Bacteria;p__Proteobacteria;c__Gammaproteobacteria;o__Enterobacterales;f__Enterobacteriaceae;g__Escherichia;s__Escherichia flexneri	ASM40396v1	Escherichia coli O91
RS_GCF_000403985.1	d__Bacteria;p__Proteobacteria;c__Gammaproteobacteria;o__Enterobacterales;f__Enterobacteriaceae;g__Escherichia;s__Escherichia flexneri	ASM40398v1	Escherichia coli O91
RS_GCF_000406385.1	d__Bacteria;p__Proteobacteria;c__Gammaproteobacteria;o__Enterobacterales;f__Enterobacteriaceae;g__Klebsiella;s__Klebsiella pneumoniae	gkp47v01	Klebsiella pneumoniae KP-7
RS_GCF_000406405.1	d__Bacteria;p__Proteobacteria;c__Gammaproteobacteria;o__Enterobacterales;f__Enterobacteriaceae;g__Klebsiella;s__Klebsiella pneumoniae	gkp1v01	Klebsiella pneumoniae UHKPC40
RS_GCF_000406425.1	d__Bacteria;p__Proteobacteria;c__Gammaproteobacteria;o__Enterobacterales;f__Enterobacteriaceae;g__Klebsiella;s__Klebsiella pneumoniae	gkp24v01	Klebsiella pneumoniae UHKPC09
RS_GCF_000406445.1	d__Bacteria;p__Proteobacteria;c__Gammaproteobacteria;o__Enterobacterales;f__Enterobacteriaceae;g__Klebsiella;s__Klebsiella pneumoniae	gkp25v01	Klebsiella pneumoniae UHKPC01
RS_GCF_000406465.1	d__Bacteria;p__Proteobacteria;c__Gammaproteobacteria;o__Enterobacterales;f__Enterobacteriaceae;g__Klebsiella;s__Klebsiella pneumoniae	gkp27v01	Klebsiella pneumoniae UHKPC27
RS_GCF_000406485.1	d__Bacteria;p__Proteobacteria;c__Gammaproteobacteria;o__Enterobacterales;f__Enterobacteriaceae;g__Klebsiella;s__Klebsiella pneumoniae	gkp53v01	Klebsiella pneumoniae 361_1301
RS_GCF_000406505.1	d__Bacteria;p__Proteobacteria;c__Gammaproteobacteria;o__Enterobacterales;f__Enterobacteriaceae;g__Klebsiella;s__Klebsiella pneumoniae	gkp48v01	Klebsiella pneumoniae KP-11
RS_GCF_000406525.1	d__Bacteria;p__Proteobacteria;c__Gammaproteobacteria;o__Enterobacterales;f__Enterobacteriaceae;g__Klebsiella;s__Klebsiella pneumoniae	gkp26v01	Klebsiella pneumoniae UHKPC81
RS_GCF_000406545.1	d__Bacteria;p__Proteobacteria;c__Gammaproteobacteria;o__Enterobacterales;f__Enterobacteriaceae;g__Klebsiella;s__Klebsiella pneumoniae	gkp45v01	Klebsiella pneumoniae VAKPC297
RS_GCF_000406565.1	d__Bacteria;p__Proteobacteria;c__Gammaproteobacteria;o__Enterobacterales;f__Enterobacteriaceae;g__Klebsiella;s__Klebsiella pneumoniae	gkp42v01	Klebsiella pneumoniae VAKPC280
RS_GCF_000406585.1	d__Bacteria;p__Proteobacteria;c__Gammaproteobacteria;o__Enterobacterales;f__Enterobacteriaceae;g__Klebsiella;s__Klebsiella pneumoniae	gkp43v01	Klebsiella pneumoniae VAKPC270
RS_GCF_000406605.1	d__Bacteria;p__Proteobacteria;c__Gammaproteobacteria;o__Enterobacterales;f__Enterobacteriaceae;g__Klebsiella;s__Klebsiella pneumoniae	gkp29v01	Klebsiella pneumoniae UHKPC24
RS_GCF_000406625.1	d__Bacteria;p__Proteobacteria;c__Gammaproteobacteria;o__Enterobacterales;f__Enterobacteriaceae;g__Klebsiella;s__Klebsiella pneumoniae	gkp44v01	Klebsiella pneumoniae VAKPC276
RS_GCF_000406645.1	d__Bacteria;p__Proteobacteria;c__Gammaproteobacteria;o__Enterobacterales;f__Enterobacteriaceae;g__Klebsiella;s__Klebsiella pneumoniae	gkp46v01	Klebsiella pneumoniae VAKPC309
RS_GCF_000406665.1	d__Bacteria;p__Proteobacteria;c__Gammaproteobacteria;o__Enterobacterales;f__Enterobacteriaceae;g__Klebsiella;s__Klebsiella pneumoniae	gkp30v01	Klebsiella pneumoniae UHKPC26
RS_GCF_000406685.1	d__Bacteria;p__Proteobacteria;c__Gammaproteobacteria;o__Enterobacterales;f__Enterobacteriaceae;g__Klebsiella;s__Klebsiella pneumoniae	gkp34v01	Klebsiella pneumoniae UHKPC22
RS_GCF_000406705.1	d__Bacteria;p__Proteobacteria;c__Gammaproteobacteria;o__Enterobacterales;f__Enterobacteriaceae;g__Klebsiella;s__Klebsiella pneumoniae	gkp37v01	Klebsiella pneumoniae UHKPC04
RS_GCF_000406725.1	d__Bacteria;p__Proteobacteria;c__Gammaproteobacteria;o__Enterobacterales;f__Enterobacteriaceae;g__Klebsiella;s__Klebsiella pneumoniae	gkp38v01	Klebsiella pneumoniae VAKPC252
RS_GCF_000406745.1	d__Bacteria;p__Proteobacteria;c__Gammaproteobacteria;o__Enterobacterales;f__Enterobacteriaceae;g__Klebsiella;s__Klebsiella pneumoniae	gkp54v01	Klebsiella pneumoniae 440_1540
RS_GCF_000406765.2	d__Bacteria;p__Proteobacteria;c__Gammaproteobacteria;o__Enterobacterales;f__Enterobacteriaceae;g__Klebsiella;s__Klebsiella pneumoniae	ASM40676v2	Klebsiella pneumoniae 500_1420
RS_GCF_000406825.1	d__Bacteria;p__Proteobacteria;c__Gammaproteobacteria;o__Enterobacterales;f__Enterobacteriaceae;g__Klebsiella;s__Klebsiella pneumoniae	gkp39v01	Klebsiella pneumoniae VAKPC254
RS_GCF_000406845.1	d__Bacteria;p__Proteobacteria;c__Gammaproteobacteria;o__Enterobacterales;f__Enterobacteriaceae;g__Klebsiella;s__Klebsiella pneumoniae	gkp40v01	Klebsiella pneumoniae VAKPC269
RS_GCF_000406865.1	d__Bacteria;p__Proteobacteria;c__Gammaproteobacteria;o__Enterobacterales;f__Enterobacteriaceae;g__Klebsiella;s__Klebsiella pneumoniae	gkp56v01	Klebsiella pneumoniae 540_1460
RS_GCF_000406885.1	d__Bacteria;p__Proteobacteria;c__Gammaproteobacteria;o__Enterobacterales;f__Enterobacteriaceae;g__Klebsiella;s__Klebsiella pneumoniae	gkp57v01	Klebsiella pneumoniae 646_1568
RS_GCF_000407665.1	d__Bacteria;p__Proteobacteria;c__Gammaproteobacteria;o__Enterobacterales;f__Enterobacteriaceae;g__Escherichia;s__Escherichia coli_D	Esch_coli_KTE1_V1	Escherichia coli KTE1
RS_GCF_000407685.1	d__Bacteria;p__Proteobacteria;c__Gammaproteobacteria;o__Enterobacterales;f__Enterobacteriaceae;g__Escherichia;s__Escherichia coli	Esch_coli_KTE3_V1	Escherichia coli KTE3
RS_GCF_000407705.1	d__Bacteria;p__Proteobacteria;c__Gammaproteobacteria;o__Enterobacterales;f__Enterobacteriaceae;g__Escherichia;s__Escherichia coli	Esch_coli_KTE7_V1	Escherichia coli KTE7
RS_GCF_000407725.1	d__Bacteria;p__Proteobacteria;c__Gammaproteobacteria;o__Enterobacterales;f__Enterobacteriaceae;g__Escherichia;s__Escherichia flexneri	Esch_coli_KTE13_V1	Escherichia coli KTE13
RS_GCF_000407745.1	d__Bacteria;p__Proteobacteria;c__Gammaproteobacteria;o__Enterobacterales;f__Enterobacteriaceae;g__Escherichia;s__Escherichia flexneri	Esch_coli_KTE35_V1	Escherichia coli KTE35
RS_GCF_000407765.1	d__Bacteria;p__Proteobacteria;c__Gammaproteobacteria;o__Enterobacterales;f__Enterobacteriaceae;g__Escherichia;s__Escherichia sp000208585	Esch_coli_KTE114_V1	Escherichia sp. KTE114
RS_GCF_000407785.1	d__Bacteria;p__Proteobacteria;c__Gammaproteobacteria;o__Enterobacterales;f__Enterobacteriaceae;g__Escherichia;s__Escherichia coli_D	Esch_coli_KTE231_V1	Escherichia coli KTE231
RS_GCF_000407805.1	d__Bacteria;p__Proteobacteria;c__Gammaproteobacteria;o__Enterobacterales;f__Enterobacteriaceae;g__Escherichia;s__Escherichia flexneri	Esch_coli_KTE14_V1	Escherichia coli KTE14
RS_GCF_000407825.1	d__Bacteria;p__Proteobacteria;c__Gammaproteobacteria;o__Enterobacterales;f__Enterobacteriaceae;g__Escherichia;s__Escherichia coli	Esch_coli_KTE19_V1	Escherichia coli KTE19
RS_GCF_000407845.1	d__Bacteria;p__Proteobacteria;c__Gammaproteobacteria;o__Enterobacterales;f__Enterobacteriaceae;g__Escherichia;s__Escherichia coli_D	Esch_coli_KTE20_V1	Escherichia coli KTE20
RS_GCF_000407865.1	d__Bacteria;p__Proteobacteria;c__Gammaproteobacteria;o__Enterobacterales;f__Enterobacteriaceae;g__Escherichia;s__Escherichia coli_D	Esch_coli_KTE24_V1	Escherichia coli KTE24
RS_GCF_000407885.1	d__Bacteria;p__Proteobacteria;c__Gammaproteobacteria;o__Enterobacterales;f__Enterobacteriaceae;g__Escherichia;s__Escherichia coli	Esch_coli_KTE27_V1	Escherichia coli KTE27
RS_GCF_000407925.1	d__Bacteria;p__Proteobacteria;c__Gammaproteobacteria;o__Enterobacterales;f__Enterobacteriaceae;g__Escherichia;s__Escherichia sp000208585	Esch_coli_KTE31_V1	Escherichia sp. KTE31
RS_GCF_000407945.1	d__Bacteria;p__Proteobacteria;c__Gammaproteobacteria;o__Enterobacterales;f__Enterobacteriaceae;g__Escherichia;s__Escherichia flexneri	Esch_coli_KTE34_V1	Escherichia coli KTE34
RS_GCF_000407965.1	d__Bacteria;p__Proteobacteria;c__Gammaproteobacteria;o__Enterobacterales;f__Enterobacteriaceae;g__Escherichia;s__Escherichia coli_D	Esch_coli_KTE36_V1	Escherichia coli KTE36
RS_GCF_000407985.1	d__Bacteria;p__Proteobacteria;c__Gammaproteobacteria;o__Enterobacterales;f__Enterobacteriaceae;g__Escherichia;s__Escherichia coli_D	Esch_coli_KTE37_V1	Escherichia coli KTE37
RS_GCF_000408005.1	d__Bacteria;p__Proteobacteria;c__Gammaproteobacteria;o__Enterobacterales;f__Enterobacteriaceae;g__Escherichia;s__Escherichia coli_D	Esch_coli_KTE38_V1	Escherichia coli KTE38
RS_GCF_000408025.1	d__Bacteria;p__Proteobacteria;c__Gammaproteobacteria;o__Enterobacterales;f__Enterobacteriaceae;g__Escherichia;s__Escherichia flexneri	Esch_coli_KTE40_V1	Escherichia coli KTE40
RS_GCF_000408045.1	d__Bacteria;p__Proteobacteria;c__Gammaproteobacteria;o__Enterobacterales;f__Enterobacteriaceae;g__Escherichia;s__Escherichia flexneri	Esch_coli_KTE41_V1	Escherichia coli KTE41
RS_GCF_000408065.1	d__Bacteria;p__Proteobacteria;c__Gammaproteobacteria;o__Enterobacterales;f__Enterobacteriaceae;g__Escherichia;s__Escherichia coli	Esch_coli_KTE182_V1	Escherichia coli KTE182
RS_GCF_000408085.1	d__Bacteria;p__Proteobacteria;c__Gammaproteobacteria;o__Enterobacterales;f__Enterobacteriaceae;g__Escherichia;s__Escherichia coli	Esch_coli_KTE185_V1	Escherichia coli KTE185
RS_GCF_000408105.1	d__Bacteria;p__Proteobacteria;c__Gammaproteobacteria;o__Enterobacterales;f__Enterobacteriaceae;g__Escherichia;s__Escherichia coli	Esch_coli_KTE186_V1	Escherichia coli KTE186
RS_GCF_000408125.1	d__Bacteria;p__Proteobacteria;c__Gammaproteobacteria;o__Enterobacterales;f__Enterobacteriaceae;g__Escherichia;s__Escherichia coli	Esch_coli_KTE195_V1	Escherichia coli KTE195
RS_GCF_000408145.1	d__Bacteria;p__Proteobacteria;c__Gammaproteobacteria;o__Enterobacterales;f__Enterobacteriaceae;g__Escherichia;s__Escherichia flexneri	Esch_coli_KTE198_V1	Escherichia coli KTE198
RS_GCF_000408165.1	d__Bacteria;p__Proteobacteria;c__Gammaproteobacteria;o__Enterobacterales;f__Enterobacteriaceae;g__Escherichia;s__Escherichia coli_D	Esch_coli_KTE199_V1	Escherichia coli KTE199
RS_GCF_000408185.1	d__Bacteria;p__Proteobacteria;c__Gammaproteobacteria;o__Enterobacterales;f__Enterobacteriaceae;g__Escherichia;s__Escherichia coli_D	Esch_coli_KTE200_V1	Escherichia coli KTE200
RS_GCF_000408205.1	d__Bacteria;p__Proteobacteria;c__Gammaproteobacteria;o__Enterobacterales;f__Enterobacteriaceae;g__Escherichia;s__Escherichia coli	Esch_coli_KTE219_V1	Escherichia coli KTE219
RS_GCF_000408225.1	d__Bacteria;p__Proteobacteria;c__Gammaproteobacteria;o__Enterobacterales;f__Enterobacteriaceae;g__Escherichia;s__Escherichia flexneri	Esch_coli_KTE221_V1	Escherichia coli KTE221
RS_GCF_000408245.1	d__Bacteria;p__Proteobacteria;c__Gammaproteobacteria;o__Enterobacterales;f__Enterobacteriaceae;g__Escherichia;s__Escherichia flexneri	Esch_coli_KTE222_V1	Escherichia coli KTE222
RS_GCF_000408265.1	d__Bacteria;p__Proteobacteria;c__Gammaproteobacteria;o__Enterobacterales;f__Enterobacteriaceae;g__Escherichia;s__Escherichia coli_D	Esch_coli_KTE225_V1	Escherichia coli KTE225
RS_GCF_000408285.1	d__Bacteria;p__Proteobacteria;c__Gammaproteobacteria;o__Enterobacterales;f__Enterobacteriaceae;g__Escherichia;s__Escherichia coli	Esch_coli_KTE226_V1	Escherichia coli KTE226
RS_GCF_000408305.1	d__Bacteria;p__Proteobacteria;c__Gammaproteobacteria;o__Enterobacterales;f__Enterobacteriaceae;g__Escherichia;s__Escherichia coli	Esch_coli_KTE240_V1	Escherichia coli KTE240
RS_GCF_000408325.1	d__Bacteria;p__Proteobacteria;c__Gammaproteobacteria;o__Enterobacterales;f__Enterobacteriaceae;g__Escherichia;s__Escherichia marmotae	Esch_coli_KTE52_V1	Escherichia sp. KTE52
RS_GCF_000408345.1	d__Bacteria;p__Proteobacteria;c__Gammaproteobacteria;o__Enterobacterales;f__Enterobacteriaceae;g__Escherichia;s__Escherichia flexneri	Esch_coli_KTE61_V1	Escherichia coli KTE61
RS_GCF_000408365.1	d__Bacteria;p__Proteobacteria;c__Gammaproteobacteria;o__Enterobacterales;f__Enterobacteriaceae;g__Escherichia;s__Escherichia flexneri	Esch_coli_KTE64_V1	Escherichia coli KTE64
RS_GCF_000408385.1	d__Bacteria;p__Proteobacteria;c__Gammaproteobacteria;o__Enterobacterales;f__Enterobacteriaceae;g__Escherichia;s__Escherichia coli_D	Esch_coli_KTE68_V1	Escherichia coli KTE68
RS_GCF_000408405.1	d__Bacteria;p__Proteobacteria;c__Gammaproteobacteria;o__Enterobacterales;f__Enterobacteriaceae;g__Escherichia;s__Escherichia coli_D	Esch_coli_KTE69_V1	Escherichia coli KTE69
RS_GCF_000408425.1	d__Bacteria;p__Proteobacteria;c__Gammaproteobacteria;o__Enterobacterales;f__Enterobacteriaceae;g__Escherichia;s__Escherichia coli_D	Esch_coli_KTE70_V1	Escherichia coli KTE70
RS_GCF_000408445.1	d__Bacteria;p__Proteobacteria;c__Gammaproteobacteria;o__Enterobacterales;f__Enterobacteriaceae;g__Escherichia;s__Escherichia flexneri	Esch_coli_KTE71_V1	Escherichia coli KTE71
RS_GCF_000408465.1	d__Bacteria;p__Proteobacteria;c__Gammaproteobacteria;o__Enterobacterales;f__Enterobacteriaceae;g__Escherichia;s__Escherichia flexneri	Esch_coli_KTE73_V1	Escherichia coli KTE73
RS_GCF_000408485.1	d__Bacteria;p__Proteobacteria;c__Gammaproteobacteria;o__Enterobacterales;f__Enterobacteriaceae;g__Escherichia;s__Escherichia coli_D	Esch_coli_KTE74_V1	Escherichia coli KTE74
RS_GCF_000408505.1	d__Bacteria;p__Proteobacteria;c__Gammaproteobacteria;o__Enterobacterales;f__Enterobacteriaceae;g__Escherichia;s__Escherichia coli	Esch_coli_KTE89_V1	Escherichia coli KTE89
RS_GCF_000408525.1	d__Bacteria;p__Proteobacteria;c__Gammaproteobacteria;o__Enterobacterales;f__Enterobacteriaceae;g__Escherichia;s__Escherichia marmotae	Esch_coli_KTE96_V1	Escherichia sp. KTE96
RS_GCF_000408545.1	d__Bacteria;p__Proteobacteria;c__Gammaproteobacteria;o__Enterobacterales;f__Enterobacteriaceae;g__Escherichia;s__Escherichia coli_D	Esch_coli_KTE98_V1	Escherichia coli KTE98
RS_GCF_000408565.1	d__Bacteria;p__Proteobacteria;c__Gammaproteobacteria;o__Enterobacterales;f__Enterobacteriaceae;g__Escherichia;s__Escherichia flexneri	Esch_coli_KTE100_V1	Escherichia coli KTE100
RS_GCF_000408585.1	d__Bacteria;p__Proteobacteria;c__Gammaproteobacteria;o__Enterobacterales;f__Enterobacteriaceae;g__Escherichia;s__Escherichia flexneri	Esch_coli_KTE102_V1	Escherichia coli KTE102
RS_GCF_000408605.1	d__Bacteria;p__Proteobacteria;c__Gammaproteobacteria;o__Enterobacterales;f__Enterobacteriaceae;g__Escherichia;s__Escherichia flexneri	Esch_coli_KTE103_V1	Escherichia coli KTE103
RS_GCF_000408625.1	d__Bacteria;p__Proteobacteria;c__Gammaproteobacteria;o__Enterobacterales;f__Enterobacteriaceae;g__Escherichia;s__Escherichia flexneri	Esch_coli_KTE107_V1	Escherichia coli KTE107
RS_GCF_000408645.1	d__Bacteria;p__Proteobacteria;c__Gammaproteobacteria;o__Enterobacterales;f__Enterobacteriaceae;g__Escherichia;s__Escherichia flexneri	Esch_coli_KTE108_V1	Escherichia coli KTE108
RS_GCF_000408665.1	d__Bacteria;p__Proteobacteria;c__Gammaproteobacteria;o__Enterobacterales;f__Enterobacteriaceae;g__Escherichia;s__Escherichia coli_D	Esch_coli_KTE121_V1	Escherichia coli KTE121
RS_GCF_000408685.1	d__Bacteria;p__Proteobacteria;c__Gammaproteobacteria;o__Enterobacterales;f__Enterobacteriaceae;g__Escherichia;s__Escherichia coli	Esch_coli_KTE126_V1	Escherichia coli KTE126
RS_GCF_000408705.1	d__Bacteria;p__Proteobacteria;c__Gammaproteobacteria;o__Enterobacterales;f__Enterobacteriaceae;g__Escherichia;s__Escherichia coli_D	Esch_coli_KTE127_V1	Escherichia coli KTE127
RS_GCF_000408725.1	d__Bacteria;p__Proteobacteria;c__Gammaproteobacteria;o__Enterobacterales;f__Enterobacteriaceae;g__Escherichia;s__Escherichia flexneri	Esch_coli_KTE130_V1	Escherichia coli KTE130
RS_GCF_000408745.1	d__Bacteria;p__Proteobacteria;c__Gammaproteobacteria;o__Enterobacterales;f__Enterobacteriaceae;g__Escherichia;s__Escherichia flexneri	Esch_coli_KTE132_V1	Escherichia coli KTE132
RS_GCF_000408765.1	d__Bacteria;p__Proteobacteria;c__Gammaproteobacteria;o__Enterobacterales;f__Enterobacteriaceae;g__Escherichia;s__Escherichia coli_D	Esch_coli_KTE134_V1	Escherichia coli KTE134
RS_GCF_000408785.1	d__Bacteria;p__Proteobacteria;c__Gammaproteobacteria;o__Enterobacterales;f__Enterobacteriaceae;g__Escherichia;s__Escherichia flexneri	Esch_coli_KTE155_V1	Escherichia coli KTE155
RS_GCF_000408805.1	d__Bacteria;p__Proteobacteria;c__Gammaproteobacteria;o__Enterobacterales;f__Enterobacteriaceae;g__Escherichia;s__Escherichia marmotae	Esch_coli_KTE159_V1	Escherichia sp. KTE159
RS_GCF_000408825.1	d__Bacteria;p__Proteobacteria;c__Gammaproteobacteria;o__Enterobacterales;f__Enterobacteriaceae;g__Escherichia;s__Escherichia coli_D	Esch_coli_KTE170_V1	Escherichia coli KTE170
RS_GCF_000408845.1	d__Bacteria;p__Proteobacteria;c__Gammaproteobacteria;o__Enterobacterales;f__Enterobacteriaceae;g__Escherichia;s__Escherichia coli_D	Esch_coli_KTE172_V1	Escherichia sp. KTE172
RS_GCF_000408965.1	d__Bacteria;p__Proteobacteria;c__Gammaproteobacteria;o__Enterobacterales;f__Enterobacteriaceae;g__Klebsiella;s__Klebsiella pneumoniae	gkp4v01	Klebsiella pneumoniae UHKPC05
RS_GCF_000408985.1	d__Bacteria;p__Proteobacteria;c__Gammaproteobacteria;o__Enterobacterales;f__Enterobacteriaceae;g__Klebsiella;s__Klebsiella pneumoniae	gkp28v01	Klebsiella pneumoniae UHKPC 52
RS_GCF_000409005.1	d__Bacteria;p__Proteobacteria;c__Gammaproteobacteria;o__Enterobacterales;f__Enterobacteriaceae;g__Klebsiella;s__Klebsiella pneumoniae	gkp33v01	Klebsiella pneumoniae UHKPC45
RS_GCF_000409025.1	d__Bacteria;p__Proteobacteria;c__Gammaproteobacteria;o__Enterobacterales;f__Enterobacteriaceae;g__Klebsiella;s__Klebsiella pneumoniae	gkp41v01	Klebsiella pneumoniae VAKPC278
RS_GCF_000409045.1	d__Bacteria;p__Proteobacteria;c__Gammaproteobacteria;o__Enterobacterales;f__Enterobacteriaceae;g__Klebsiella;s__Klebsiella pneumoniae	gkp35v01	Klebsiella pneumoniae UHKPC29
RS_GCF_000409065.1	d__Bacteria;p__Proteobacteria;c__Gammaproteobacteria;o__Enterobacterales;f__Enterobacteriaceae;g__Klebsiella;s__Klebsiella pneumoniae	gkp10v01	Klebsiella pneumoniae DMC0526
RS_GCF_000409085.1	d__Bacteria;p__Proteobacteria;c__Gammaproteobacteria;o__Enterobacterales;f__Enterobacteriaceae;g__Klebsiella;s__Klebsiella pneumoniae	gkp15v01	Klebsiella pneumoniae UHKPC48
RS_GCF_000409105.1	d__Bacteria;p__Proteobacteria;c__Gammaproteobacteria;o__Enterobacterales;f__Enterobacteriaceae;g__Klebsiella;s__Klebsiella pneumoniae	gkp36v01	Klebsiella pneumoniae UHKPC32
RS_GCF_000409125.1	d__Bacteria;p__Proteobacteria;c__Gammaproteobacteria;o__Enterobacterales;f__Enterobacteriaceae;g__Klebsiella;s__Klebsiella pneumoniae	gkp31v01	Klebsiella pneumoniae UHKPC57
RS_GCF_000409225.1	d__Bacteria;p__Proteobacteria;c__Gammaproteobacteria;o__Enterobacterales;f__Enterobacteriaceae;g__Cronobacter;s__Cronobacter dublinensis	cddub187 final contigs	Cronobacter dublinensis subsp. dublinensis LMG 23823
RS_GCF_000409245.1	d__Bacteria;p__Proteobacteria;c__Gammaproteobacteria;o__Enterobacterales;f__Enterobacteriaceae;g__Cronobacter;s__Cronobacter sakazakii	Csak764 final contigs	Cronobacter sakazakii E764
RS_GCF_000409265.1	d__Bacteria;p__Proteobacteria;c__Gammaproteobacteria;o__Enterobacterales;f__Enterobacteriaceae;g__Cronobacter;s__Cronobacter sakazakii	Csak 2151 final contigs	Cronobacter sakazakii 2151
RS_GCF_000409285.1	d__Bacteria;p__Proteobacteria;c__Gammaproteobacteria;o__Enterobacterales;f__Enterobacteriaceae;g__Cronobacter;s__Cronobacter muytjensii	Cmuy final contigs	Cronobacter muytjensii ATCC 51329
RS_GCF_000409305.1	d__Bacteria;p__Proteobacteria;c__Gammaproteobacteria;o__Enterobacterales;f__Enterobacteriaceae;g__Cronobacter;s__Cronobacter malonaticus	Cmal825 final contigs	Cronobacter malonaticus LMG 23826
RS_GCF_000409325.1	d__Bacteria;p__Proteobacteria;c__Gammaproteobacteria;o__Enterobacterales;f__Enterobacteriaceae;g__Cronobacter;s__Cronobacter universalis	Cuni9529 final contigs	Cronobacter universalis NCTC 9529
RS_GCF_000409345.1	d__Bacteria;p__Proteobacteria;c__Gammaproteobacteria;o__Enterobacterales;f__Enterobacteriaceae;g__Cronobacter;s__Cronobacter dublinensis	Cdlac464 final contigs	Cronobacter dublinensis subsp. lactaridi LMG 23825
RS_GCF_000409365.1	d__Bacteria;p__Proteobacteria;c__Gammaproteobacteria;o__Enterobacterales;f__Enterobacteriaceae;g__Cronobacter;s__Cronobacter dublinensis	cdlau515 final contigs	Cronobacter dublinensis subsp. lausannensis LMG 23824
RS_GCF_000409385.1	d__Bacteria;p__Proteobacteria;c__Gammaproteobacteria;o__Enterobacterales;f__Enterobacteriaceae;g__Cronobacter;s__Cronobacter sakazakii	Csak713 final contigs	Cronobacter sakazakii ES713
RS_GCF_000409405.1	d__Bacteria;p__Proteobacteria;c__Gammaproteobacteria;o__Enterobacterales;f__Enterobacteriaceae;g__Cronobacter;s__Cronobacter sakazakii	Csak35 final contigs	Cronobacter sakazakii ES35
RS_GCF_000409715.1	d__Bacteria;p__Proteobacteria;c__Gammaproteobacteria;o__Enterobacterales;f__Enterobacteriaceae;g__Klebsiella;s__Klebsiella pneumoniae	Klebsiella pneumoniae ATCC 25955 Genome sequencing	Klebsiella pneumoniae ATCC 25955
RS_GCF_000409735.1	d__Bacteria;p__Proteobacteria;c__Gammaproteobacteria;o__Enterobacterales;f__Enterobacteriaceae;g__Klebsiella;s__Klebsiella pneumoniae	Klebsiella pneumonia G5-2 Genome sequencing	Klebsiella pneumoniae G5-2
RS_GCF_000410515.1	d__Bacteria;p__Proteobacteria;c__Gammaproteobacteria;o__Enterobacterales;f__Enterobacteriaceae;g__Kosakonia;s__Kosakonia sp000410515	ASM41051v1	Enterobacter sp. R4-368
RS_GCF_000410655.2	d__Bacteria;p__Proteobacteria;c__Gammaproteobacteria;o__Enterobacterales;f__Enterobacteriaceae;g__Escherichia;s__Escherichia coli	ASM41065v2	Escherichia coli C639_08
RS_GCF_000410675.2	d__Bacteria;p__Proteobacteria;c__Gammaproteobacteria;o__Enterobacterales;f__Enterobacteriaceae;g__Escherichia;s__Escherichia coli	ASM41067v2	Escherichia coli C844_97
RS_GCF_000411795.1	d__Bacteria;p__Proteobacteria;c__Gammaproteobacteria;o__Enterobacterales;f__Enterobacteriaceae;g__Salmonella;s__Salmonella enterica	ASM41179v1	Salmonella enterica subsp. enterica serovar Paratyphi A str. GZ9A00052
RS_GCF_000411815.1	d__Bacteria;p__Proteobacteria;c__Gammaproteobacteria;o__Enterobacterales;f__Enterobacteriaceae;g__Salmonella;s__Salmonella enterica	ASM41181v1	Salmonella enterica subsp. enterica serovar Paratyphi A str. GXS2268
RS_GCF_000411835.1	d__Bacteria;p__Proteobacteria;c__Gammaproteobacteria;o__Enterobacterales;f__Enterobacteriaceae;g__Salmonella;s__Salmonella enterica	ASM41183v1	Salmonella enterica subsp. enterica serovar Paratyphi A str. JX05-19
RS_GCF_000411855.1	d__Bacteria;p__Proteobacteria;c__Gammaproteobacteria;o__Enterobacterales;f__Enterobacteriaceae;g__Salmonella;s__Salmonella enterica	ASM41185v1	Salmonella enterica subsp. enterica serovar Paratyphi A str. YN09620
RS_GCF_000411875.1	d__Bacteria;p__Proteobacteria;c__Gammaproteobacteria;o__Enterobacterales;f__Enterobacteriaceae;g__Salmonella;s__Salmonella enterica	ASM41187v1	Salmonella enterica subsp. enterica serovar Paratyphi A str. ZJ98-53
RS_GCF_000412335.2	d__Bacteria;p__Proteobacteria;c__Gammaproteobacteria;o__Enterobacterales;f__Enterobacteriaceae;g__Cedecea;s__Cedecea davisae	ASM41233v2	Cedecea davisae DSM 4568
RS_GCF_000412795.1	d__Bacteria;p__Proteobacteria;c__Gammaproteobacteria;o__Enterobacterales;f__Enterobacteriaceae;g__Salmonella;s__Salmonella enterica	08-1125_Ver1	Salmonella enterica subsp. enterica serovar Muenchen str. 08-1125
RS_GCF_000412815.1	d__Bacteria;p__Proteobacteria;c__Gammaproteobacteria;o__Enterobacterales;f__Enterobacteriaceae;g__Salmonella;s__Salmonella enterica	2009K-0951_Ver1	Salmonella enterica subsp. enterica serovar Muenchen str. 2009K-0951
RS_GCF_000412835.1	d__Bacteria;p__Proteobacteria;c__Gammaproteobacteria;o__Enterobacterales;f__Enterobacteriaceae;g__Salmonella;s__Salmonella enterica	06-0538_Ver1	Salmonella enterica subsp. enterica serovar Stanley str. 06-0538
RS_GCF_000412855.1	d__Bacteria;p__Proteobacteria;c__Gammaproteobacteria;o__Enterobacterales;f__Enterobacteriaceae;g__Salmonella;s__Salmonella enterica	2010K-2244_Ver1	Salmonella enterica subsp. enterica serovar Poona str. 2010K-2244
RS_GCF_000412875.1	d__Bacteria;p__Proteobacteria;c__Gammaproteobacteria;o__Enterobacterales;f__Enterobacteriaceae;g__Salmonella;s__Salmonella enterica	06-0532Ver1	Salmonella enterica subsp. enterica serovar Anatum str. 06-0532
RS_GCF_000412895.1	d__Bacteria;p__Proteobacteria;c__Gammaproteobacteria;o__Enterobacterales;f__Enterobacteriaceae;g__Salmonella;s__Salmonella enterica	07-0873_Ver1	Salmonella enterica subsp. enterica serovar Bareilly str. 07-0873
RS_GCF_000412915.1	d__Bacteria;p__Proteobacteria;c__Gammaproteobacteria;o__Enterobacterales;f__Enterobacteriaceae;g__Salmonella;s__Salmonella enterica	2012K-0266_Ver1	Salmonella enterica subsp. enterica serovar Hadar str. 2012K-0272
RS_GCF_000412935.1	d__Bacteria;p__Proteobacteria;c__Gammaproteobacteria;o__Enterobacterales;f__Enterobacteriaceae;g__Salmonella;s__Salmonella enterica	2012K-0273_Ver1	Salmonella enterica subsp. enterica serovar Hartford str. 2012K-0272
RS_GCF_000414155.2	d__Bacteria;p__Proteobacteria;c__Gammaproteobacteria;o__Enterobacterales;f__Enterobacteriaceae;g__Escherichia;s__Escherichia flexneri	IMT8073_mix_1	Escherichia coli IMT8073
RS_GCF_000414745.2	d__Bacteria;p__Proteobacteria;c__Gammaproteobacteria;o__Enterobacterales;f__Enterobacteriaceae;g__Salmonella;s__Salmonella enterica	ASM41474v2	Salmonella enterica subsp. enterica serovar Dublin str. DG22
RS_GCF_000414765.2	d__Bacteria;p__Proteobacteria;c__Gammaproteobacteria;o__Enterobacterales;f__Enterobacteriaceae;g__Salmonella;s__Salmonella enterica	ASM41476v2	Salmonella enterica subsp. enterica serovar Enteritidis str. 08-1080
RS_GCF_000414785.2	d__Bacteria;p__Proteobacteria;c__Gammaproteobacteria;o__Enterobacterales;f__Enterobacteriaceae;g__Salmonella;s__Salmonella enterica	ASM41478v2	Salmonella enterica subsp. enterica serovar Enteritidis str. 2009K0958
RS_GCF_000414805.2	d__Bacteria;p__Proteobacteria;c__Gammaproteobacteria;o__Enterobacterales;f__Enterobacteriaceae;g__Salmonella;s__Salmonella enterica	ASM41480v2	Salmonella enterica subsp. enterica serovar Enteritidis str. 2009K1651
RS_GCF_000414825.2	d__Bacteria;p__Proteobacteria;c__Gammaproteobacteria;o__Enterobacterales;f__Enterobacteriaceae;g__Salmonella;s__Salmonella enterica	ASM41482v2	Salmonella enterica subsp. enterica serovar Enteritidis str. 2009K1726
RS_GCF_000414845.2	d__Bacteria;p__Proteobacteria;c__Gammaproteobacteria;o__Enterobacterales;f__Enterobacteriaceae;g__Salmonella;s__Salmonella enterica	ASM41484v2	Salmonella enterica subsp. enterica serovar Enteritidis str. 2010K-0262
RS_GCF_000414865.2	d__Bacteria;p__Proteobacteria;c__Gammaproteobacteria;o__Enterobacterales;f__Enterobacteriaceae;g__Salmonella;s__Salmonella enterica	ASM41486v2	Salmonella enterica subsp. enterica serovar Enteritidis str. 2010K-0267
RS_GCF_000414885.2	d__Bacteria;p__Proteobacteria;c__Gammaproteobacteria;o__Enterobacterales;f__Enterobacteriaceae;g__Salmonella;s__Salmonella enterica	ASM41488v2	Salmonella enterica subsp. enterica serovar Enteritidis str. 2010K-0271
RS_GCF_000414905.2	d__Bacteria;p__Proteobacteria;c__Gammaproteobacteria;o__Enterobacterales;f__Enterobacteriaceae;g__Salmonella;s__Salmonella enterica	ASM41490v2	Salmonella enterica subsp. enterica serovar Enteritidis str. 2010K-0284
RS_GCF_000414925.2	d__Bacteria;p__Proteobacteria;c__Gammaproteobacteria;o__Enterobacterales;f__Enterobacteriaceae;g__Salmonella;s__Salmonella enterica	ASM41492v2	Salmonella enterica subsp. enterica serovar Enteritidis str. 2010K-0286
RS_GCF_000415485.1	d__Bacteria;p__Proteobacteria;c__Gammaproteobacteria;o__Enterobacterales;f__Enterobacteriaceae;g__Escherichia;s__Escherichia flexneri	E2265_1	Escherichia coli E2265
RS_GCF_000416295.1	d__Bacteria;p__Proteobacteria;c__Gammaproteobacteria;o__Enterobacterales;f__Enterobacteriaceae;g__Salmonella;s__Salmonella enterica	2012K-0273_Ver1	Salmonella enterica subsp. enterica serovar Mbandaka str. 2012K-0273
RS_GCF_000416565.1	d__Bacteria;p__Proteobacteria;c__Gammaproteobacteria;o__Enterobacterales;f__Enterobacteriaceae;g__Salmonella;s__Salmonella enterica	Salmonella enterica subsp. salamae strain DMA-1	Salmonella enterica subsp. salamae str. DMA-1
RS_GCF_000417045.1	d__Bacteria;p__Proteobacteria;c__Gammaproteobacteria;o__Enterobacterales;f__Enterobacteriaceae;g__Klebsiella;s__Klebsiella pneumoniae	gkp17v01	Klebsiella pneumoniae UHKPC59
RS_GCF_000417065.1	d__Bacteria;p__Proteobacteria;c__Gammaproteobacteria;o__Enterobacterales;f__Enterobacteriaceae;g__Klebsiella;s__Klebsiella pneumoniae	gkp14v01	Klebsiella pneumoniae UHKPC61
RS_GCF_000417085.2	d__Bacteria;p__Proteobacteria;c__Gammaproteobacteria;o__Enterobacterales;f__Enterobacteriaceae;g__Klebsiella;s__Klebsiella pneumoniae	ASM41708v2	Klebsiella pneumoniae UHKPC33
RS_GCF_000417105.1	d__Bacteria;p__Proteobacteria;c__Gammaproteobacteria;o__Enterobacterales;f__Enterobacteriaceae;g__Klebsiella;s__Klebsiella pneumoniae	gkp3v01	Klebsiella pneumoniae UHKPC28
RS_GCF_000417125.1	d__Bacteria;p__Proteobacteria;c__Gammaproteobacteria;o__Enterobacterales;f__Enterobacteriaceae;g__Klebsiella;s__Klebsiella pneumoniae	gkp5v01	Klebsiella pneumoniae UHKPC47
RS_GCF_000417145.1	d__Bacteria;p__Proteobacteria;c__Gammaproteobacteria;o__Enterobacterales;f__Enterobacteriaceae;g__Klebsiella;s__Klebsiella pneumoniae	gkp23v01	Klebsiella pneumoniae UHKPC02
RS_GCF_000417165.1	d__Bacteria;p__Proteobacteria;c__Gammaproteobacteria;o__Enterobacterales;f__Enterobacteriaceae;g__Klebsiella;s__Klebsiella pneumoniae	gkp21v01	Klebsiella pneumoniae UHKPC31
RS_GCF_000417185.1	d__Bacteria;p__Proteobacteria;c__Gammaproteobacteria;o__Enterobacterales;f__Enterobacteriaceae;g__Klebsiella;s__Klebsiella pneumoniae	gkp22v01	Klebsiella pneumoniae UHKPC06
RS_GCF_000417205.1	d__Bacteria;p__Proteobacteria;c__Gammaproteobacteria;o__Enterobacterales;f__Enterobacteriaceae;g__Klebsiella;s__Klebsiella pneumoniae	gkp13v01	Klebsiella pneumoniae DMC1316
RS_GCF_000417245.1	d__Bacteria;p__Proteobacteria;c__Gammaproteobacteria;o__Enterobacterales;f__Enterobacteriaceae;g__Klebsiella;s__Klebsiella pneumoniae	gkp20v01	Klebsiella pneumoniae UHKPC18
RS_GCF_000417225.2	d__Bacteria;p__Proteobacteria;c__Gammaproteobacteria;o__Enterobacterales;f__Enterobacteriaceae;g__Klebsiella;s__Klebsiella pneumoniae	ASM41722v2	Klebsiella pneumoniae DMC1097
RS_GCF_000417265.2	d__Bacteria;p__Proteobacteria;c__Gammaproteobacteria;o__Enterobacterales;f__Enterobacteriaceae;g__Klebsiella;s__Klebsiella pneumoniae	ASM41726v2	Klebsiella pneumoniae UHKPC07
RS_GCF_000417305.1	d__Bacteria;p__Proteobacteria;c__Gammaproteobacteria;o__Enterobacterales;f__Enterobacteriaceae;g__Klebsiella;s__Klebsiella pneumoniae	gkp7v01	Klebsiella pneumoniae UHKPC69
RS_GCF_000417325.1	d__Bacteria;p__Proteobacteria;c__Gammaproteobacteria;o__Enterobacterales;f__Enterobacteriaceae;g__Klebsiella;s__Klebsiella pneumoniae	gkp8v01	Klebsiella pneumoniae UHKPC77
RS_GCF_000417345.1	d__Bacteria;p__Proteobacteria;c__Gammaproteobacteria;o__Enterobacterales;f__Enterobacteriaceae;g__Klebsiella;s__Klebsiella pneumoniae	gkp9v01	Klebsiella pneumoniae UHKPC96
RS_GCF_000417365.1	d__Bacteria;p__Proteobacteria;c__Gammaproteobacteria;o__Enterobacterales;f__Enterobacteriaceae;g__Klebsiella;s__Klebsiella pneumoniae	gkp50v01	Klebsiella pneumoniae 160_1080
RS_GCF_000417385.1	d__Bacteria;p__Proteobacteria;c__Gammaproteobacteria;o__Enterobacterales;f__Enterobacteriaceae;g__Klebsiella;s__Klebsiella pneumoniae	gkp51v01	Klebsiella pneumoniae 120_1020
RS_GCF_000417405.1	d__Bacteria;p__Proteobacteria;c__Gammaproteobacteria;o__Enterobacterales;f__Enterobacteriaceae;g__Klebsiella;s__Klebsiella pneumoniae	gkp49v01	Klebsiella pneumoniae 140_1040
RS_GCF_000417425.1	d__Bacteria;p__Proteobacteria;c__Gammaproteobacteria;o__Enterobacterales;f__Enterobacteriaceae;g__Klebsiella;s__Klebsiella pneumoniae	gkp52v01	Klebsiella pneumoniae 280_1220
RS_GCF_000417445.1	d__Bacteria;p__Proteobacteria;c__Gammaproteobacteria;o__Enterobacterales;f__Enterobacteriaceae;g__Klebsiella;s__Klebsiella pneumoniae	gkp6v01	Klebsiella pneumoniae UHKPC67
RS_GCF_000417465.1	d__Bacteria;p__Proteobacteria;c__Gammaproteobacteria;o__Enterobacterales;f__Enterobacteriaceae;g__Klebsiella;s__Klebsiella pneumoniae	gkp32v01	Klebsiella pneumoniae UHKPC179
RS_GCF_000417485.1	d__Bacteria;p__Proteobacteria;c__Gammaproteobacteria;o__Enterobacterales;f__Enterobacteriaceae;g__Klebsiella;s__Klebsiella pneumoniae	gkp11v01	Klebsiella pneumoniae DMC0799
RS_GCF_000417545.1	d__Bacteria;p__Proteobacteria;c__Gammaproteobacteria;o__Enterobacterales;f__Enterobacteriaceae;g__Klebsiella;s__Klebsiella pneumoniae	gkp19v01	Klebsiella pneumoniae UHKPC17
RS_GCF_000418595.1	d__Bacteria;p__Proteobacteria;c__Gammaproteobacteria;o__Enterobacterales;f__Enterobacteriaceae;g__Escherichia;s__Escherichia coli_D	E_coliMC6003-1.0	Escherichia coli MC6003
RS_GCF_000418615.2	d__Bacteria;p__Proteobacteria;c__Gammaproteobacteria;o__Enterobacterales;f__Enterobacteriaceae;g__Escherichia;s__Escherichia coli_D	E_coliMC6002-1.0	Escherichia coli MC6002
RS_GCF_000418635.1	d__Bacteria;p__Proteobacteria;c__Gammaproteobacteria;o__Enterobacterales;f__Enterobacteriaceae;g__Escherichia;s__Escherichia coli_D	E_coliMC23-1.0	Escherichia coli MC23
RS_GCF_000418655.1	d__Bacteria;p__Proteobacteria;c__Gammaproteobacteria;o__Enterobacterales;f__Enterobacteriaceae;g__Escherichia;s__Escherichia coli_D	E_coliMC21-1.0	Escherichia coli MC21
RS_GCF_000418675.1	d__Bacteria;p__Proteobacteria;c__Gammaproteobacteria;o__Enterobacterales;f__Enterobacteriaceae;g__Escherichia;s__Escherichia coli_D	E_coliMC19-1.0	Escherichia coli MC19
RS_GCF_000418695.2	d__Bacteria;p__Proteobacteria;c__Gammaproteobacteria;o__Enterobacterales;f__Enterobacteriaceae;g__Escherichia;s__Escherichia coli_D	E_coliAB43739056-isolate1-1.0	Escherichia coli AB43739056-isolate1
RS_GCF_000418715.1	d__Bacteria;p__Proteobacteria;c__Gammaproteobacteria;o__Enterobacterales;f__Enterobacteriaceae;g__Escherichia;s__Escherichia coli_D	E_coliAB42602061-isolate1-1.0	Escherichia coli AB42602061-isolate1
RS_GCF_000418735.2	d__Bacteria;p__Proteobacteria;c__Gammaproteobacteria;o__Enterobacterales;f__Enterobacteriaceae;g__Escherichia;s__Escherichia coli_D	E_coliAB42554418-isolate1-1.0	Escherichia coli AB42554418-isolate1
RS_GCF_000418755.2	d__Bacteria;p__Proteobacteria;c__Gammaproteobacteria;o__Enterobacterales;f__Enterobacteriaceae;g__Escherichia;s__Escherichia coli_D	E_coliAB42410445-isolate1-1.0	Escherichia coli AB42410445-isolate1
RS_GCF_000418775.1	d__Bacteria;p__Proteobacteria;c__Gammaproteobacteria;o__Enterobacterales;f__Enterobacteriaceae;g__Escherichia;s__Escherichia coli_D	E_coli112469218-isolate1-1.0	Escherichia coli 112469218-isolate1
RS_GCF_000418795.1	d__Bacteria;p__Proteobacteria;c__Gammaproteobacteria;o__Enterobacterales;f__Enterobacteriaceae;g__Escherichia;s__Escherichia coli_D	E_coli112469215-isolate1-1.0	Escherichia coli 112469215-isolate1
RS_GCF_000422225.1	d__Bacteria;p__Proteobacteria;c__Gammaproteobacteria;o__Enterobacterales;f__Enterobacteriaceae;g__Enterobacter;s__Enterobacter ludwigii	E_cloacae_Hanford_v1.0	Enterobacter cloacae str. Hanford
RS_GCF_000427015.1	d__Bacteria;p__Proteobacteria;c__Gammaproteobacteria;o__Enterobacterales;f__Enterobacteriaceae;g__Klebsiella_A;s__Klebsiella_A grimontii	kleoxysa2	Klebsiella michiganensis
RS_GCF_000430085.2	d__Bacteria;p__Proteobacteria;c__Gammaproteobacteria;o__Enterobacterales;f__Enterobacteriaceae;g__Salmonella;s__Salmonella enterica	ASM43008v2	Salmonella enterica subsp. enterica serovar Heidelberg str. CFSAN002069
RS_GCF_000430105.1	d__Bacteria;p__Proteobacteria;c__Gammaproteobacteria;o__Enterobacterales;f__Enterobacteriaceae;g__Salmonella;s__Salmonella enterica	ASM43010v1	Salmonella enterica subsp. enterica serovar Heidelberg str. 41578
RS_GCF_000430125.1	d__Bacteria;p__Proteobacteria;c__Gammaproteobacteria;o__Enterobacterales;f__Enterobacteriaceae;g__Salmonella;s__Salmonella enterica	ASM43012v1	Salmonella enterica subsp. enterica serovar Cubana str. CFSAN002050
RS_GCF_000430145.2	d__Bacteria;p__Proteobacteria;c__Gammaproteobacteria;o__Enterobacterales;f__Enterobacteriaceae;g__Salmonella;s__Salmonella enterica	ASM43014v3	Salmonella enterica subsp. enterica serovar Typhimurium var. 5- str. CFSAN001921
RS_GCF_000430165.1	d__Bacteria;p__Proteobacteria;c__Gammaproteobacteria;o__Enterobacterales;f__Enterobacteriaceae;g__Salmonella;s__Salmonella enterica	ASM43016v1	Salmonella enterica subsp. enterica serovar 4,[5],12:i:- str. 08-1736
RS_GCF_000430975.2	d__Bacteria;p__Proteobacteria;c__Gammaproteobacteria;o__Enterobacterales;f__Enterobacteriaceae;g__Salmonella;s__Salmonella enterica	ASM43097v2	Salmonella enterica subsp. enterica serovar Manhattan str. 111113
GB_GCA_000432955.1	d__Bacteria;p__Proteobacteria;c__Gammaproteobacteria;o__Enterobacterales;f__Enterobacteriaceae;g__Escherichia;s__Escherichia coli	MGS4	Escherichia coli CAG:4
GB_GCA_000433655.1	d__Bacteria;p__Proteobacteria;c__Gammaproteobacteria;o__Enterobacterales;f__Enterobacteriaceae;g__Klebsiella;s__Klebsiella variicola	MGS634	Klebsiella variicola CAG:634
RS_GCF_000439165.1	d__Bacteria;p__Proteobacteria;c__Gammaproteobacteria;o__Enterobacterales;f__Enterobacteriaceae;g__Klebsiella;s__Klebsiella pneumoniae	KKPNMP14	Klebsiella pneumoniae subsp. pneumoniae MP14
RS_GCF_000439185.1	d__Bacteria;p__Proteobacteria;c__Gammaproteobacteria;o__Enterobacterales;f__Enterobacteriaceae;g__Klebsiella;s__Klebsiella pneumoniae	UKKV901664	Klebsiella pneumoniae subsp. pneumoniae UKKV901664
RS_GCF_000439255.1	d__Bacteria;p__Proteobacteria;c__Gammaproteobacteria;o__Enterobacterales;f__Enterobacteriaceae;g__Salmonella;s__Salmonella bongori	ASM43925v1	Salmonella bongori N268-08
RS_GCF_000439415.1	d__Bacteria;p__Proteobacteria;c__Gammaproteobacteria;o__Enterobacterales;f__Enterobacteriaceae;g__Salmonella;s__Salmonella enterica	ASM43941v1	Salmonella enterica subsp. enterica serovar Bareilly str. CFSAN000189
RS_GCF_000441835.1	d__Bacteria;p__Proteobacteria;c__Gammaproteobacteria;o__Enterobacterales;f__Enterobacteriaceae;g__Klebsiella;s__Klebsiella pneumoniae	LCT-KP182 for vertion 2.04 of Klebsiella pneumoniae genome	Klebsiella pneumoniae LCT-KP182
RS_GCF_000441855.1	d__Bacteria;p__Proteobacteria;c__Gammaproteobacteria;o__Enterobacterales;f__Enterobacteriaceae;g__Klebsiella;s__Klebsiella pneumoniae	LCT-KP289 for vertion 2.04 of Klebsiella pneumoniae genome	Klebsiella pneumoniae LCT-KP289
RS_GCF_000442065.2	d__Bacteria;p__Proteobacteria;c__Gammaproteobacteria;o__Enterobacterales;f__Enterobacteriaceae;g__Escherichia;s__Escherichia coli	Escherichia coli O127:H6 str. E2348/69 substr. CVDNalr	Escherichia coli O127:H6 str. E2348/69 substr. CVDNalr
RS_GCF_000442085.2	d__Bacteria;p__Proteobacteria;c__Gammaproteobacteria;o__Enterobacterales;f__Enterobacteriaceae;g__Escherichia;s__Escherichia coli	Escherichia coli O127:H6 str. E2348/69 substr. UMD753	Escherichia coli O127:H6 str. E2348/69 substr. UMD753
RS_GCF_000442415.1	d__Bacteria;p__Proteobacteria;c__Gammaproteobacteria;o__Enterobacterales;f__Enterobacteriaceae;g__Salmonella;s__Salmonella enterica	ASM44241v1	Salmonella enterica subsp. enterica serovar Newport str. USMARC-S3124.1
GB_GCA_000444445.1	d__Bacteria;p__Proteobacteria;c__Gammaproteobacteria;o__Enterobacterales;f__Enterobacteriaceae;g__Salmonella;s__Salmonella enterica	ASM44444v1	Salmonella enterica subsp. enterica serovar Pullorum str. S06004
RS_GCF_000444835.2	d__Bacteria;p__Proteobacteria;c__Gammaproteobacteria;o__Enterobacterales;f__Enterobacteriaceae;g__Salmonella;s__Salmonella enterica	ASM44483v2	Salmonella enterica subsp. enterica serovar Typhimurium str. STm7
RS_GCF_000444855.2	d__Bacteria;p__Proteobacteria;c__Gammaproteobacteria;o__Enterobacterales;f__Enterobacteriaceae;g__Klebsiella;s__Klebsiella pneumoniae	GS De Novo Assembly	Klebsiella pneumoniae EGD-HP19-C
RS_GCF_000445405.1	d__Bacteria;p__Proteobacteria;c__Gammaproteobacteria;o__Enterobacterales;f__Enterobacteriaceae;g__Klebsiella;s__Klebsiella pneumoniae	ASM44540v1	Klebsiella pneumoniae JM45
RS_GCF_000446075.2	d__Bacteria;p__Proteobacteria;c__Gammaproteobacteria;o__Enterobacterales;f__Enterobacteriaceae;g__Escherichia;s__Escherichia dysenteriae	ASM44607v2	Escherichia coli C12_92
RS_GCF_000446095.2	d__Bacteria;p__Proteobacteria;c__Gammaproteobacteria;o__Enterobacterales;f__Enterobacteriaceae;g__Escherichia;s__Escherichia dysenteriae	ASM44609v2	Escherichia coli C1244_91
RS_GCF_000446115.2	d__Bacteria;p__Proteobacteria;c__Gammaproteobacteria;o__Enterobacterales;f__Enterobacteriaceae;g__Escherichia;s__Escherichia flexneri	ASM44611v2	Escherichia coli C1214_90
RS_GCF_000446135.2	d__Bacteria;p__Proteobacteria;c__Gammaproteobacteria;o__Enterobacterales;f__Enterobacteriaceae;g__Escherichia;s__Escherichia dysenteriae	ASM44613v2	Escherichia coli C154_11
RS_GCF_000446155.2	d__Bacteria;p__Proteobacteria;c__Gammaproteobacteria;o__Enterobacterales;f__Enterobacteriaceae;g__Escherichia;s__Escherichia flexneri	ASM44615v2	Escherichia coli C155_11
RS_GCF_000446175.2	d__Bacteria;p__Proteobacteria;c__Gammaproteobacteria;o__Enterobacterales;f__Enterobacteriaceae;g__Escherichia;s__Escherichia dysenteriae	ASM44617v2	Escherichia coli C157_11
RS_GCF_000446195.2	d__Bacteria;p__Proteobacteria;c__Gammaproteobacteria;o__Enterobacterales;f__Enterobacteriaceae;g__Escherichia;s__Escherichia dysenteriae	ASM44619v2	Escherichia coli C161_11
RS_GCF_000446225.2	d__Bacteria;p__Proteobacteria;c__Gammaproteobacteria;o__Enterobacterales;f__Enterobacteriaceae;g__Escherichia;s__Escherichia flexneri	ASM44622v2	Escherichia coli C213_10
GB_GCA_000446245.1	d__Bacteria;p__Proteobacteria;c__Gammaproteobacteria;o__Enterobacterales;f__Enterobacteriaceae;g__Escherichia;s__Escherichia flexneri	ASM44624v1	Escherichia coli OK1114
RS_GCF_000446265.2	d__Bacteria;p__Proteobacteria;c__Gammaproteobacteria;o__Enterobacterales;f__Enterobacteriaceae;g__Escherichia;s__Escherichia flexneri	ASM44626v2	Escherichia coli C166_11
RS_GCF_000446285.2	d__Bacteria;p__Proteobacteria;c__Gammaproteobacteria;o__Enterobacterales;f__Enterobacteriaceae;g__Escherichia;s__Escherichia coli	ASM44628v2	Escherichia coli C2139_99
RS_GCF_000446305.2	d__Bacteria;p__Proteobacteria;c__Gammaproteobacteria;o__Enterobacterales;f__Enterobacteriaceae;g__Escherichia;s__Escherichia flexneri	ASM44630v2	Escherichia coli C238_91
RS_GCF_000446325.2	d__Bacteria;p__Proteobacteria;c__Gammaproteobacteria;o__Enterobacterales;f__Enterobacteriaceae;g__Escherichia;s__Escherichia flexneri	ASM44632v2	Escherichia coli C260_92
RS_GCF_000446345.2	d__Bacteria;p__Proteobacteria;c__Gammaproteobacteria;o__Enterobacterales;f__Enterobacteriaceae;g__Escherichia;s__Escherichia coli	ASM44634v2	Escherichia coli C262_10
RS_GCF_000446365.2	d__Bacteria;p__Proteobacteria;c__Gammaproteobacteria;o__Enterobacterales;f__Enterobacteriaceae;g__Escherichia;s__Escherichia flexneri	ASM44636v2	Escherichia coli C283_09
RS_GCF_000446385.2	d__Bacteria;p__Proteobacteria;c__Gammaproteobacteria;o__Enterobacterales;f__Enterobacteriaceae;g__Escherichia;s__Escherichia coli	ASM44638v2	Escherichia coli C295_10
RS_GCF_000446405.2	d__Bacteria;p__Proteobacteria;c__Gammaproteobacteria;o__Enterobacterales;f__Enterobacteriaceae;g__Escherichia;s__Escherichia flexneri	ASM44640v2	Escherichia coli C341_10
RS_GCF_000446425.2	d__Bacteria;p__Proteobacteria;c__Gammaproteobacteria;o__Enterobacterales;f__Enterobacteriaceae;g__Escherichia;s__Escherichia flexneri	ASM44642v2	Escherichia coli C343_08
RS_GCF_000446445.2	d__Bacteria;p__Proteobacteria;c__Gammaproteobacteria;o__Enterobacterales;f__Enterobacteriaceae;g__Escherichia;s__Escherichia flexneri	ASM44644v2	Escherichia coli C347_93
RS_GCF_000446465.2	d__Bacteria;p__Proteobacteria;c__Gammaproteobacteria;o__Enterobacterales;f__Enterobacteriaceae;g__Escherichia;s__Escherichia coli_D	ASM44646v2	Escherichia coli C353_09
RS_GCF_000446485.2	d__Bacteria;p__Proteobacteria;c__Gammaproteobacteria;o__Enterobacterales;f__Enterobacteriaceae;g__Escherichia;s__Escherichia dysenteriae	ASM44648v2	Escherichia coli C354_03B
RS_GCF_000446505.2	d__Bacteria;p__Proteobacteria;c__Gammaproteobacteria;o__Enterobacterales;f__Enterobacteriaceae;g__Escherichia;s__Escherichia flexneri	ASM44650v2	Escherichia coli C40_11
RS_GCF_000467655.2	d__Bacteria;p__Proteobacteria;c__Gammaproteobacteria;o__Enterobacterales;f__Enterobacteriaceae;g__Enterobacter;s__Enterobacter nimipressuralis	EC_38VIM1	Enterobacter cloacae EC_38VIM1
RS_GCF_000446525.2	d__Bacteria;p__Proteobacteria;c__Gammaproteobacteria;o__Enterobacterales;f__Enterobacteriaceae;g__Escherichia;s__Escherichia coli	ASM44652v2	Escherichia coli C418_89
RS_GCF_000446545.2	d__Bacteria;p__Proteobacteria;c__Gammaproteobacteria;o__Enterobacterales;f__Enterobacteriaceae;g__Escherichia;s__Escherichia flexneri	ASM44654v2	Escherichia coli C458_10
RS_GCF_000446565.2	d__Bacteria;p__Proteobacteria;c__Gammaproteobacteria;o__Enterobacterales;f__Enterobacteriaceae;g__Escherichia;s__Escherichia flexneri	ASM44656v2	Escherichia coli C488_07
RS_GCF_000446585.2	d__Bacteria;p__Proteobacteria;c__Gammaproteobacteria;o__Enterobacterales;f__Enterobacteriaceae;g__Escherichia;s__Escherichia flexneri	ASM44658v2	Escherichia coli C496_10
RS_GCF_000446605.2	d__Bacteria;p__Proteobacteria;c__Gammaproteobacteria;o__Enterobacterales;f__Enterobacteriaceae;g__Escherichia;s__Escherichia flexneri	ASM44660v2	Escherichia coli C497_10
RS_GCF_000446625.2	d__Bacteria;p__Proteobacteria;c__Gammaproteobacteria;o__Enterobacterales;f__Enterobacteriaceae;g__Escherichia;s__Escherichia flexneri	ASM44662v2	Escherichia coli C527_94
RS_GCF_000446645.2	d__Bacteria;p__Proteobacteria;c__Gammaproteobacteria;o__Enterobacterales;f__Enterobacteriaceae;g__Escherichia;s__Escherichia coli	ASM44664v2	Escherichia coli C581_05
RS_GCF_000446665.2	d__Bacteria;p__Proteobacteria;c__Gammaproteobacteria;o__Enterobacterales;f__Enterobacteriaceae;g__Escherichia;s__Escherichia coli	ASM44666v2	Escherichia coli C58_11
RS_GCF_000446685.2	d__Bacteria;p__Proteobacteria;c__Gammaproteobacteria;o__Enterobacterales;f__Enterobacteriaceae;g__Escherichia;s__Escherichia coli	ASM44668v2	Escherichia coli C586_05
RS_GCF_000446705.2	d__Bacteria;p__Proteobacteria;c__Gammaproteobacteria;o__Enterobacterales;f__Enterobacteriaceae;g__Escherichia;s__Escherichia flexneri	ASM44670v2	Escherichia coli C652_10
RS_GCF_000446725.2	d__Bacteria;p__Proteobacteria;c__Gammaproteobacteria;o__Enterobacterales;f__Enterobacteriaceae;g__Escherichia;s__Escherichia flexneri	ASM44672v2	Escherichia coli C654_09
RS_GCF_000446745.2	d__Bacteria;p__Proteobacteria;c__Gammaproteobacteria;o__Enterobacterales;f__Enterobacteriaceae;g__Escherichia;s__Escherichia flexneri	ASM44674v2	Escherichia coli C717_10
RS_GCF_000446765.2	d__Bacteria;p__Proteobacteria;c__Gammaproteobacteria;o__Enterobacterales;f__Enterobacteriaceae;g__Escherichia;s__Escherichia flexneri	ASM44676v2	Escherichia coli C725_88
RS_GCF_000446785.2	d__Bacteria;p__Proteobacteria;c__Gammaproteobacteria;o__Enterobacterales;f__Enterobacteriaceae;g__Escherichia;s__Escherichia flexneri	ASM44678v2	Escherichia coli C732_98
RS_GCF_000446805.2	d__Bacteria;p__Proteobacteria;c__Gammaproteobacteria;o__Enterobacterales;f__Enterobacteriaceae;g__Escherichia;s__Escherichia flexneri	ASM44680v2	Escherichia coli C743_03
RS_GCF_000446825.2	d__Bacteria;p__Proteobacteria;c__Gammaproteobacteria;o__Enterobacterales;f__Enterobacteriaceae;g__Escherichia;s__Escherichia flexneri	ASM44682v2	Escherichia coli C751_03
RS_GCF_000446845.2	d__Bacteria;p__Proteobacteria;c__Gammaproteobacteria;o__Enterobacterales;f__Enterobacteriaceae;g__Escherichia;s__Escherichia coli	ASM44684v2	Escherichia coli C78_09C
RS_GCF_000446865.2	d__Bacteria;p__Proteobacteria;c__Gammaproteobacteria;o__Enterobacterales;f__Enterobacteriaceae;g__Escherichia;s__Escherichia coli	ASM44686v2	Escherichia coli C79_08
RS_GCF_000446885.2	d__Bacteria;p__Proteobacteria;c__Gammaproteobacteria;o__Enterobacterales;f__Enterobacteriaceae;g__Escherichia;s__Escherichia flexneri	ASM44688v2	Escherichia coli C792_92
RS_GCF_000446905.2	d__Bacteria;p__Proteobacteria;c__Gammaproteobacteria;o__Enterobacterales;f__Enterobacteriaceae;g__Escherichia;s__Escherichia coli	ASM44690v2	Escherichia coli C796_10
RS_GCF_000446925.2	d__Bacteria;p__Proteobacteria;c__Gammaproteobacteria;o__Enterobacterales;f__Enterobacteriaceae;g__Escherichia;s__Escherichia flexneri	ASM44692v2	Escherichia coli C799_92
RS_GCF_000446945.2	d__Bacteria;p__Proteobacteria;c__Gammaproteobacteria;o__Enterobacterales;f__Enterobacteriaceae;g__Escherichia;s__Escherichia flexneri	ASM44694v2	Escherichia coli C80_08
RS_GCF_000446965.2	d__Bacteria;p__Proteobacteria;c__Gammaproteobacteria;o__Enterobacterales;f__Enterobacteriaceae;g__Escherichia;s__Escherichia flexneri	ASM44696v2	Escherichia coli C807_09
RS_GCF_000446985.2	d__Bacteria;p__Proteobacteria;c__Gammaproteobacteria;o__Enterobacterales;f__Enterobacteriaceae;g__Escherichia;s__Escherichia flexneri	ASM44698v2	Escherichia coli C82_11
RS_GCF_000447005.2	d__Bacteria;p__Proteobacteria;c__Gammaproteobacteria;o__Enterobacterales;f__Enterobacteriaceae;g__Escherichia;s__Escherichia flexneri	ASM44700v2	Escherichia coli C824_10
RS_GCF_000447025.2	d__Bacteria;p__Proteobacteria;c__Gammaproteobacteria;o__Enterobacterales;f__Enterobacteriaceae;g__Escherichia;s__Escherichia dysenteriae	ASM44702v2	Escherichia coli C842_97
RS_GCF_000447045.2	d__Bacteria;p__Proteobacteria;c__Gammaproteobacteria;o__Enterobacterales;f__Enterobacteriaceae;g__Escherichia;s__Escherichia flexneri	ASM44704v2	Escherichia coli C87_11
RS_GCF_000447065.2	d__Bacteria;p__Proteobacteria;c__Gammaproteobacteria;o__Enterobacterales;f__Enterobacteriaceae;g__Escherichia;s__Escherichia coli	ASM44706v2	Escherichia coli C887_10
RS_GCF_000447085.2	d__Bacteria;p__Proteobacteria;c__Gammaproteobacteria;o__Enterobacterales;f__Enterobacteriaceae;g__Escherichia;s__Escherichia flexneri	ASM44708v2	Escherichia coli C900_01
RS_GCF_000447105.2	d__Bacteria;p__Proteobacteria;c__Gammaproteobacteria;o__Enterobacterales;f__Enterobacteriaceae;g__Escherichia;s__Escherichia coli	ASM44710v2	Escherichia coli C93_11
RS_GCF_000447125.2	d__Bacteria;p__Proteobacteria;c__Gammaproteobacteria;o__Enterobacterales;f__Enterobacteriaceae;g__Escherichia;s__Escherichia coli	ASM44712v2	Escherichia coli C9_92
RS_GCF_000447145.2	d__Bacteria;p__Proteobacteria;c__Gammaproteobacteria;o__Enterobacterales;f__Enterobacteriaceae;g__Escherichia;s__Escherichia flexneri	ASM44714v2	Escherichia coli C170_11
RS_GCF_000456005.1	d__Bacteria;p__Proteobacteria;c__Gammaproteobacteria;o__Enterobacterales;f__Enterobacteriaceae;g__Escherichia;s__Escherichia coli	Esch_coli_HVH_1_4-6876161_V1	Escherichia coli HVH 1 (4-6876161)
RS_GCF_000456025.1	d__Bacteria;p__Proteobacteria;c__Gammaproteobacteria;o__Enterobacterales;f__Enterobacteriaceae;g__Escherichia;s__Escherichia coli	Esch_coli_HVH_2_4-6943160_V1	Escherichia coli HVH 2 (4-6943160)
RS_GCF_000456045.1	d__Bacteria;p__Proteobacteria;c__Gammaproteobacteria;o__Enterobacterales;f__Enterobacteriaceae;g__Escherichia;s__Escherichia coli	Esch_coli_HVH_3_4-7276001_V1	Escherichia coli HVH 3 (4-7276001)
RS_GCF_000456065.1	d__Bacteria;p__Proteobacteria;c__Gammaproteobacteria;o__Enterobacterales;f__Enterobacteriaceae;g__Escherichia;s__Escherichia coli	Esch_coli_HVH_4_4-7276109_V1	Escherichia coli HVH 4 (4-7276109)
RS_GCF_000456085.1	d__Bacteria;p__Proteobacteria;c__Gammaproteobacteria;o__Enterobacterales;f__Enterobacteriaceae;g__Escherichia;s__Escherichia coli	Esch_coli_HVH_5_4-7148410_V1	Escherichia coli HVH 5 (4-7148410)
RS_GCF_000456105.1	d__Bacteria;p__Proteobacteria;c__Gammaproteobacteria;o__Enterobacterales;f__Enterobacteriaceae;g__Escherichia;s__Escherichia coli_D	Esch_coli_HVH_6_3-8296502_V1	Escherichia coli HVH 6 (3-8296502)
RS_GCF_000456125.1	d__Bacteria;p__Proteobacteria;c__Gammaproteobacteria;o__Enterobacterales;f__Enterobacteriaceae;g__Escherichia;s__Escherichia coli	Esch_coli_HVH_7_4-7315031_V1	Escherichia coli HVH 7 (4-7315031)
RS_GCF_000456145.1	d__Bacteria;p__Proteobacteria;c__Gammaproteobacteria;o__Enterobacterales;f__Enterobacteriaceae;g__Escherichia;s__Escherichia coli	Esch_coli_HVH_9_4-6942539_V1	Escherichia coli HVH 9 (4-6942539)
RS_GCF_000456165.1	d__Bacteria;p__Proteobacteria;c__Gammaproteobacteria;o__Enterobacterales;f__Enterobacteriaceae;g__Escherichia;s__Escherichia coli_D	Esch_coli_HVH_10_4-6832164_V1	Escherichia coli HVH 10 (4-6832164)
RS_GCF_000456185.1	d__Bacteria;p__Proteobacteria;c__Gammaproteobacteria;o__Enterobacterales;f__Enterobacteriaceae;g__Escherichia;s__Escherichia coli	Esch_coli_HVH_13_4-7634056_V1	Escherichia coli HVH 13 (4-7634056)
RS_GCF_000456205.1	d__Bacteria;p__Proteobacteria;c__Gammaproteobacteria;o__Enterobacterales;f__Enterobacteriaceae;g__Escherichia;s__Escherichia coli	Esch_coli_HVH_16_4-7649002_V1	Escherichia coli HVH 16 (4-7649002)
RS_GCF_000456225.1	d__Bacteria;p__Proteobacteria;c__Gammaproteobacteria;o__Enterobacterales;f__Enterobacteriaceae;g__Escherichia;s__Escherichia coli	Esch_coli_HVH_17_4-7473087_V1	Escherichia coli HVH 17 (4-7473087)
RS_GCF_000456245.1	d__Bacteria;p__Proteobacteria;c__Gammaproteobacteria;o__Enterobacterales;f__Enterobacteriaceae;g__Escherichia;s__Escherichia flexneri	Esch_coli_HVH_18_4-8589585_V1	Escherichia coli HVH 18 (4-8589585)
RS_GCF_000456265.1	d__Bacteria;p__Proteobacteria;c__Gammaproteobacteria;o__Enterobacterales;f__Enterobacteriaceae;g__Escherichia;s__Escherichia coli	Esch_coli_HVH_19_4-7154984_V1	Escherichia coli HVH 19 (4-7154984)
RS_GCF_000456285.1	d__Bacteria;p__Proteobacteria;c__Gammaproteobacteria;o__Enterobacterales;f__Enterobacteriaceae;g__Escherichia;s__Escherichia coli	Esch_coli_HVH_20_4-5865042_V1	Escherichia coli HVH 20 (4-5865042)
RS_GCF_000456305.1	d__Bacteria;p__Proteobacteria;c__Gammaproteobacteria;o__Enterobacterales;f__Enterobacteriaceae;g__Escherichia;s__Escherichia coli	Esch_coli_HVH_21_4-4517873_V1	Escherichia coli HVH 21 (4-4517873)
RS_GCF_000456325.1	d__Bacteria;p__Proteobacteria;c__Gammaproteobacteria;o__Enterobacterales;f__Enterobacteriaceae;g__Escherichia;s__Escherichia coli_D	Esch_coli_HVH_22_4-2258986_V1	Escherichia coli HVH 22 (4-2258986)
RS_GCF_000456345.1	d__Bacteria;p__Proteobacteria;c__Gammaproteobacteria;o__Enterobacterales;f__Enterobacteriaceae;g__Escherichia;s__Escherichia coli	Esch_coli_HVH_24_4-5985145_V1	Escherichia coli HVH 24 (4-5985145)
RS_GCF_000456365.1	d__Bacteria;p__Proteobacteria;c__Gammaproteobacteria;o__Enterobacterales;f__Enterobacteriaceae;g__Escherichia;s__Escherichia coli_D	Esch_coli_HVH_25_4-5851939_V1	Escherichia coli HVH 25 (4-5851939)
RS_GCF_000456385.1	d__Bacteria;p__Proteobacteria;c__Gammaproteobacteria;o__Enterobacterales;f__Enterobacteriaceae;g__Escherichia;s__Escherichia coli	Esch_coli_HVH_26_4-5703913_V1	Escherichia coli HVH 26 (4-5703913)
RS_GCF_000456405.1	d__Bacteria;p__Proteobacteria;c__Gammaproteobacteria;o__Enterobacterales;f__Enterobacteriaceae;g__Escherichia;s__Escherichia coli	Esch_coli_HVH_27_4-7449267_V1	Escherichia coli HVH 27 (4-7449267)
RS_GCF_000456425.1	d__Bacteria;p__Proteobacteria;c__Gammaproteobacteria;o__Enterobacterales;f__Enterobacteriaceae;g__Escherichia;s__Escherichia coli	Esch_coli_HVH_28_4-0907367_V1	Escherichia coli HVH 28 (4-0907367)
RS_GCF_000456445.1	d__Bacteria;p__Proteobacteria;c__Gammaproteobacteria;o__Enterobacterales;f__Enterobacteriaceae;g__Escherichia;s__Escherichia coli_D	Esch_coli_HVH_29_4-3418073_V1	Escherichia coli HVH 29 (4-3418073)
RS_GCF_000456465.1	d__Bacteria;p__Proteobacteria;c__Gammaproteobacteria;o__Enterobacterales;f__Enterobacteriaceae;g__Escherichia;s__Escherichia coli	Esch_coli_HVH_30_4-2661829_V1	Escherichia coli HVH 30 (4-2661829)
RS_GCF_000456485.1	d__Bacteria;p__Proteobacteria;c__Gammaproteobacteria;o__Enterobacterales;f__Enterobacteriaceae;g__Escherichia;s__Escherichia coli	Esch_coli_HVH_31_4-2602156_V1	Escherichia coli HVH 31 (4-2602156)
RS_GCF_000456505.1	d__Bacteria;p__Proteobacteria;c__Gammaproteobacteria;o__Enterobacterales;f__Enterobacteriaceae;g__Escherichia;s__Escherichia coli	Esch_coli_HVH_32_4-3773988_V1	Escherichia coli HVH 32 (4-3773988)
RS_GCF_000456525.1	d__Bacteria;p__Proteobacteria;c__Gammaproteobacteria;o__Enterobacterales;f__Enterobacteriaceae;g__Escherichia;s__Escherichia flexneri	Esch_coli_HVH_33_4-2174936_V1	Escherichia coli HVH 33 (4-2174936)
RS_GCF_000456545.1	d__Bacteria;p__Proteobacteria;c__Gammaproteobacteria;o__Enterobacterales;f__Enterobacteriaceae;g__Escherichia;s__Escherichia coli	Esch_coli_HVH_35_4-2962667_V1	Escherichia coli HVH 35 (4-2962667)
RS_GCF_000456565.1	d__Bacteria;p__Proteobacteria;c__Gammaproteobacteria;o__Enterobacterales;f__Enterobacteriaceae;g__Escherichia;s__Escherichia coli	Esch_coli_HVH_37_4-2773848_V1	Escherichia coli HVH 37 (4-2773848)
RS_GCF_000456585.1	d__Bacteria;p__Proteobacteria;c__Gammaproteobacteria;o__Enterobacterales;f__Enterobacteriaceae;g__Escherichia;s__Escherichia coli	Esch_coli_HVH_38_4-2774682_V1	Escherichia coli HVH 38 (4-2774682)
RS_GCF_000456605.1	d__Bacteria;p__Proteobacteria;c__Gammaproteobacteria;o__Enterobacterales;f__Enterobacteriaceae;g__Escherichia;s__Escherichia coli	Esch_coli_HVH_39_4-2679949_V1	Escherichia coli HVH 39 (4-2679949)
RS_GCF_000461915.2	d__Bacteria;p__Proteobacteria;c__Gammaproteobacteria;o__Enterobacterales;f__Enterobacteriaceae;g__Escherichia;s__Escherichia dysenteriae	ASM46191v2	Escherichia coli B26-2
RS_GCF_000456625.1	d__Bacteria;p__Proteobacteria;c__Gammaproteobacteria;o__Enterobacterales;f__Enterobacteriaceae;g__Escherichia;s__Escherichia coli	Esch_coli_HVH_40_4-1219782_V1	Escherichia coli HVH 40 (4-1219782)
RS_GCF_000456645.1	d__Bacteria;p__Proteobacteria;c__Gammaproteobacteria;o__Enterobacterales;f__Enterobacteriaceae;g__Escherichia;s__Escherichia coli_D	Esch_coli_HVH_41_4-2677849_V1	Escherichia coli HVH 41 (4-2677849)
RS_GCF_000456665.1	d__Bacteria;p__Proteobacteria;c__Gammaproteobacteria;o__Enterobacterales;f__Enterobacteriaceae;g__Escherichia;s__Escherichia coli	Esch_coli_HVH_42_4-2100061_V1	Escherichia coli HVH 42 (4-2100061)
RS_GCF_000456685.1	d__Bacteria;p__Proteobacteria;c__Gammaproteobacteria;o__Enterobacterales;f__Enterobacteriaceae;g__Escherichia;s__Escherichia coli_D	Esch_coli_HVH_43_4-2173468_V1	Escherichia coli HVH 43 (4-2173468)
RS_GCF_000456705.1	d__Bacteria;p__Proteobacteria;c__Gammaproteobacteria;o__Enterobacterales;f__Enterobacteriaceae;g__Escherichia;s__Escherichia coli_D	Esch_coli_HVH_44_4-2298570_V1	Escherichia coli HVH 44 (4-2298570)
RS_GCF_000456725.1	d__Bacteria;p__Proteobacteria;c__Gammaproteobacteria;o__Enterobacterales;f__Enterobacteriaceae;g__Escherichia;s__Escherichia coli_D	Esch_coli_HVH_45_4-3129918_V1	Escherichia coli HVH 45 (4-3129918)
RS_GCF_000456745.1	d__Bacteria;p__Proteobacteria;c__Gammaproteobacteria;o__Enterobacterales;f__Enterobacteriaceae;g__Escherichia;s__Escherichia coli	Esch_coli_HVH_46_4-2758776_V1	Escherichia coli HVH 46 (4-2758776)
RS_GCF_000456765.1	d__Bacteria;p__Proteobacteria;c__Gammaproteobacteria;o__Enterobacterales;f__Enterobacteriaceae;g__Escherichia;s__Escherichia coli	Esch_coli_HVH_48_4-2658593_V1	Escherichia coli HVH 48 (4-2658593)
RS_GCF_000456785.1	d__Bacteria;p__Proteobacteria;c__Gammaproteobacteria;o__Enterobacterales;f__Enterobacteriaceae;g__Escherichia;s__Escherichia coli	Esch_coli_HVH_51_4-2172526_V1	Escherichia coli HVH 51 (4-2172526)
RS_GCF_000456805.1	d__Bacteria;p__Proteobacteria;c__Gammaproteobacteria;o__Enterobacterales;f__Enterobacteriaceae;g__Escherichia;s__Escherichia coli_D	Esch_coli_HVH_53_4-0631051_V1	Escherichia coli HVH 53 (4-0631051)
RS_GCF_000456825.1	d__Bacteria;p__Proteobacteria;c__Gammaproteobacteria;o__Enterobacterales;f__Enterobacteriaceae;g__Escherichia;s__Escherichia coli	Esch_coli_HVH_55_4-2646161_V1	Escherichia coli HVH 55 (4-2646161)
RS_GCF_000456845.1	d__Bacteria;p__Proteobacteria;c__Gammaproteobacteria;o__Enterobacterales;f__Enterobacteriaceae;g__Escherichia;s__Escherichia coli	Esch_coli_HVH_56_4-2153033_V1	Escherichia coli HVH 56 (4-2153033)
RS_GCF_000456865.1	d__Bacteria;p__Proteobacteria;c__Gammaproteobacteria;o__Enterobacterales;f__Enterobacteriaceae;g__Escherichia;s__Escherichia coli	Esch_coli_HVH_58_4-2839709_V1	Escherichia coli HVH 58 (4-2839709)
RS_GCF_000456885.1	d__Bacteria;p__Proteobacteria;c__Gammaproteobacteria;o__Enterobacterales;f__Enterobacteriaceae;g__Escherichia;s__Escherichia coli	Esch_coli_HVH_59_4-1119338_V1	Escherichia coli HVH 59 (4-1119338)
RS_GCF_000456905.1	d__Bacteria;p__Proteobacteria;c__Gammaproteobacteria;o__Enterobacterales;f__Enterobacteriaceae;g__Escherichia;s__Escherichia coli	Esch_coli_HVH_61_4-2736020_V1	Escherichia coli HVH 61 (4-2736020)
RS_GCF_000456925.1	d__Bacteria;p__Proteobacteria;c__Gammaproteobacteria;o__Enterobacterales;f__Enterobacteriaceae;g__Escherichia;s__Escherichia coli_D	Esch_coli_HVH_63_4-2542528_V1	Escherichia coli HVH 63 (4-2542528)
RS_GCF_000456945.1	d__Bacteria;p__Proteobacteria;c__Gammaproteobacteria;o__Enterobacterales;f__Enterobacteriaceae;g__Escherichia;s__Escherichia coli_D	Esch_coli_HVH_65_4-2262045_V1	Escherichia coli HVH 65 (4-2262045)
RS_GCF_000456965.1	d__Bacteria;p__Proteobacteria;c__Gammaproteobacteria;o__Enterobacterales;f__Enterobacteriaceae;g__Escherichia;s__Escherichia coli	Esch_coli_HVH_68_4-0888028_V1	Escherichia coli HVH 68 (4-0888028)
RS_GCF_000456985.1	d__Bacteria;p__Proteobacteria;c__Gammaproteobacteria;o__Enterobacterales;f__Enterobacteriaceae;g__Escherichia;s__Escherichia coli_D	Esch_coli_HVH_69_4-2837072_V1	Escherichia coli HVH 69 (4-2837072)
RS_GCF_000457005.1	d__Bacteria;p__Proteobacteria;c__Gammaproteobacteria;o__Enterobacterales;f__Enterobacteriaceae;g__Escherichia;s__Escherichia coli	Esch_coli_HVH_70_4-2963531_V1	Escherichia coli HVH 70 (4-2963531)
RS_GCF_000457025.1	d__Bacteria;p__Proteobacteria;c__Gammaproteobacteria;o__Enterobacterales;f__Enterobacteriaceae;g__Escherichia;s__Escherichia coli	Esch_coli_HVH_73_4-2393174_V1	Escherichia coli HVH 73 (4-2393174)
RS_GCF_000457045.1	d__Bacteria;p__Proteobacteria;c__Gammaproteobacteria;o__Enterobacterales;f__Enterobacteriaceae;g__Escherichia;s__Escherichia coli	Esch_coli_HVH_74_4-1034782_V1	Escherichia coli HVH 74 (4-1034782)
RS_GCF_000457065.1	d__Bacteria;p__Proteobacteria;c__Gammaproteobacteria;o__Enterobacterales;f__Enterobacteriaceae;g__Escherichia;s__Escherichia coli	Esch_coli_HVH_76_4-2538717_V1	Escherichia coli HVH 76 (4-2538717)
RS_GCF_000457085.1	d__Bacteria;p__Proteobacteria;c__Gammaproteobacteria;o__Enterobacterales;f__Enterobacteriaceae;g__Escherichia;s__Escherichia coli	Esch_coli_HVH_77_4-2605759_V1	Escherichia coli HVH 77 (4-2605759)
RS_GCF_000457105.1	d__Bacteria;p__Proteobacteria;c__Gammaproteobacteria;o__Enterobacterales;f__Enterobacteriaceae;g__Escherichia;s__Escherichia coli	Esch_coli_HVH_78_4-2735946_V1	Escherichia coli HVH 78 (4-2735946)
RS_GCF_000457125.1	d__Bacteria;p__Proteobacteria;c__Gammaproteobacteria;o__Enterobacterales;f__Enterobacteriaceae;g__Escherichia;s__Escherichia coli	Esch_coli_HVH_79_4-2512823_V1	Escherichia coli HVH 79 (4-2512823)
RS_GCF_000457145.1	d__Bacteria;p__Proteobacteria;c__Gammaproteobacteria;o__Enterobacterales;f__Enterobacteriaceae;g__Escherichia;s__Escherichia coli	Esch_coli_HVH_80_4-2428830_V1	Escherichia coli HVH 80 (4-2428830)
RS_GCF_000457165.1	d__Bacteria;p__Proteobacteria;c__Gammaproteobacteria;o__Enterobacterales;f__Enterobacteriaceae;g__Escherichia;s__Escherichia flexneri	Esch_coli_HVH_82_4-2209276_V1	Escherichia coli HVH 82 (4-2209276)
RS_GCF_000457185.1	d__Bacteria;p__Proteobacteria;c__Gammaproteobacteria;o__Enterobacterales;f__Enterobacteriaceae;g__Escherichia;s__Escherichia coli	Esch_coli_HVH_84_4-1021478_V1	Escherichia coli HVH 84 (4-1021478)
RS_GCF_000457205.1	d__Bacteria;p__Proteobacteria;c__Gammaproteobacteria;o__Enterobacterales;f__Enterobacteriaceae;g__Escherichia;s__Escherichia coli_D	Esch_coli_HVH_85_4-0792144_V1	Escherichia coli HVH 85 (4-0792144)
RS_GCF_000457225.1	d__Bacteria;p__Proteobacteria;c__Gammaproteobacteria;o__Enterobacterales;f__Enterobacteriaceae;g__Escherichia;s__Escherichia coli_D	Esch_coli_HVH_87_4-5977630_V1	Escherichia coli HVH 87 (4-5977630)
RS_GCF_000457245.1	d__Bacteria;p__Proteobacteria;c__Gammaproteobacteria;o__Enterobacterales;f__Enterobacteriaceae;g__Escherichia;s__Escherichia coli_D	Esch_coli_HVH_88_4-5854636_V1	Escherichia coli HVH 88 (4-5854636)
RS_GCF_000457265.1	d__Bacteria;p__Proteobacteria;c__Gammaproteobacteria;o__Enterobacterales;f__Enterobacteriaceae;g__Escherichia;s__Escherichia coli	Esch_coli_HVH_89_4-5885604_V1	Escherichia coli HVH 89 (4-5885604)
RS_GCF_000457285.1	d__Bacteria;p__Proteobacteria;c__Gammaproteobacteria;o__Enterobacterales;f__Enterobacteriaceae;g__Escherichia;s__Escherichia coli	Esch_coli_HVH_90_4-3191362_V1	Escherichia coli HVH 90 (4-3191362)
RS_GCF_000457305.1	d__Bacteria;p__Proteobacteria;c__Gammaproteobacteria;o__Enterobacterales;f__Enterobacteriaceae;g__Escherichia;s__Escherichia flexneri	Esch_coli_HVH_91_4-4638751_V1	Escherichia coli HVH 91 (4-4638751)
RS_GCF_000457325.1	d__Bacteria;p__Proteobacteria;c__Gammaproteobacteria;o__Enterobacterales;f__Enterobacteriaceae;g__Escherichia;s__Escherichia coli	Esch_coli_HVH_92_4-5930790_V1	Escherichia coli HVH 92 (4-5930790)
RS_GCF_000457345.1	d__Bacteria;p__Proteobacteria;c__Gammaproteobacteria;o__Enterobacterales;f__Enterobacteriaceae;g__Escherichia;s__Escherichia coli	Esch_coli_HVH_95_4-6074464_V1	Escherichia coli HVH 95 (4-6074464)
RS_GCF_000457385.1	d__Bacteria;p__Proteobacteria;c__Gammaproteobacteria;o__Enterobacterales;f__Enterobacteriaceae;g__Escherichia;s__Escherichia coli	Esch_coli_HVH_96_4-5934869_V1	Escherichia coli HVH 96 (4-5934869)
RS_GCF_000457405.1	d__Bacteria;p__Proteobacteria;c__Gammaproteobacteria;o__Enterobacterales;f__Enterobacteriaceae;g__Escherichia;s__Escherichia coli	Esch_coli_HVH_100_4-2850729_V1	Escherichia coli HVH 100 (4-2850729)
RS_GCF_000457435.1	d__Bacteria;p__Proteobacteria;c__Gammaproteobacteria;o__Enterobacterales;f__Enterobacteriaceae;g__Escherichia;s__Escherichia coli	Esch_coli_HVH_103_4-5904188_V1	Escherichia coli HVH 103 (4-5904188)
RS_GCF_000457455.1	d__Bacteria;p__Proteobacteria;c__Gammaproteobacteria;o__Enterobacterales;f__Enterobacteriaceae;g__Escherichia;s__Escherichia coli	Esch_coli_HVH_104_4-6977960_V1	Escherichia coli HVH 104 (4-6977960)
RS_GCF_000457475.1	d__Bacteria;p__Proteobacteria;c__Gammaproteobacteria;o__Enterobacterales;f__Enterobacteriaceae;g__Escherichia;s__Escherichia coli_D	Esch_coli_HVH_106_4-6881831_V1	Escherichia coli HVH 106 (4-6881831)
RS_GCF_000457495.1	d__Bacteria;p__Proteobacteria;c__Gammaproteobacteria;o__Enterobacterales;f__Enterobacteriaceae;g__Escherichia;s__Escherichia coli	Esch_coli_HVH_107_4-5860571_V1	Escherichia coli HVH 107 (4-5860571)
RS_GCF_000457515.1	d__Bacteria;p__Proteobacteria;c__Gammaproteobacteria;o__Enterobacterales;f__Enterobacteriaceae;g__Escherichia;s__Escherichia coli	Esch_coli_HVH_109_4-6977162_V1	Escherichia coli HVH 109 (4-6977162)
RS_GCF_000457535.1	d__Bacteria;p__Proteobacteria;c__Gammaproteobacteria;o__Enterobacterales;f__Enterobacteriaceae;g__Escherichia;s__Escherichia coli_D	Esch_coli_HVH_110_4-6978754_V1	Escherichia coli HVH 110 (4-6978754)
RS_GCF_000457555.1	d__Bacteria;p__Proteobacteria;c__Gammaproteobacteria;o__Enterobacterales;f__Enterobacteriaceae;g__Escherichia;s__Escherichia coli	Esch_coli_HVH_111_4-7039018_V1	Escherichia coli HVH 111 (4-7039018)
RS_GCF_000457575.1	d__Bacteria;p__Proteobacteria;c__Gammaproteobacteria;o__Enterobacterales;f__Enterobacteriaceae;g__Escherichia;s__Escherichia coli	Esch_coli_HVH_112_4-5987253_V1	Escherichia coli HVH 112 (4-5987253)
RS_GCF_000457595.1	d__Bacteria;p__Proteobacteria;c__Gammaproteobacteria;o__Enterobacterales;f__Enterobacteriaceae;g__Escherichia;s__Escherichia coli_D	Esch_coli_HVH_113_4-7535473_V1	Escherichia coli HVH 113 (4-7535473)
RS_GCF_000457615.1	d__Bacteria;p__Proteobacteria;c__Gammaproteobacteria;o__Enterobacterales;f__Enterobacteriaceae;g__Escherichia;s__Escherichia coli	Esch_coli_HVH_114_4-7037740_V1	Escherichia coli HVH 114 (4-7037740)
RS_GCF_000457635.1	d__Bacteria;p__Proteobacteria;c__Gammaproteobacteria;o__Enterobacterales;f__Enterobacteriaceae;g__Escherichia;s__Escherichia flexneri	Esch_coli_HVH_115_4-4465997_V1	Escherichia coli HVH 115 (4-4465997)
RS_GCF_000457655.1	d__Bacteria;p__Proteobacteria;c__Gammaproteobacteria;o__Enterobacterales;f__Enterobacteriaceae;g__Escherichia;s__Escherichia flexneri	Esch_coli_HVH_115_4-4465989_V1	Escherichia coli HVH 115 (4-4465989)
RS_GCF_000457675.1	d__Bacteria;p__Proteobacteria;c__Gammaproteobacteria;o__Enterobacterales;f__Enterobacteriaceae;g__Escherichia;s__Escherichia coli	Esch_coli_HVH_116_4-6879942_V1	Escherichia coli HVH 116 (4-6879942)
RS_GCF_000457695.1	d__Bacteria;p__Proteobacteria;c__Gammaproteobacteria;o__Enterobacterales;f__Enterobacteriaceae;g__Escherichia;s__Escherichia coli	Esch_coli_HVH_117_4-6857191_V1	Escherichia coli HVH 117 (4-6857191)
RS_GCF_000457715.1	d__Bacteria;p__Proteobacteria;c__Gammaproteobacteria;o__Enterobacterales;f__Enterobacteriaceae;g__Escherichia;s__Escherichia coli	Esch_coli_HVH_118_4-7345399_V1	Escherichia coli HVH 118 (4-7345399)
RS_GCF_000457735.1	d__Bacteria;p__Proteobacteria;c__Gammaproteobacteria;o__Enterobacterales;f__Enterobacteriaceae;g__Escherichia;s__Escherichia coli_D	Esch_coli_HVH_119_4-6879578_V1	Escherichia coli HVH 119 (4-6879578)
RS_GCF_000457755.1	d__Bacteria;p__Proteobacteria;c__Gammaproteobacteria;o__Enterobacterales;f__Enterobacteriaceae;g__Escherichia;s__Escherichia coli	Esch_coli_HVH_120_4-6978681_V1	Escherichia coli HVH 120 (4-6978681)
RS_GCF_000467695.1	d__Bacteria;p__Proteobacteria;c__Gammaproteobacteria;o__Enterobacterales;f__Enterobacteriaceae;g__Escherichia;s__Escherichia flexneri	95NR1	Escherichia coli 95NR1
RS_GCF_000457775.1	d__Bacteria;p__Proteobacteria;c__Gammaproteobacteria;o__Enterobacterales;f__Enterobacteriaceae;g__Escherichia;s__Escherichia flexneri	Esch_coli_HVH_121_4-6877826_V1	Escherichia coli HVH 121 (4-6877826)
RS_GCF_000457795.1	d__Bacteria;p__Proteobacteria;c__Gammaproteobacteria;o__Enterobacterales;f__Enterobacteriaceae;g__Escherichia;s__Escherichia coli_D	Esch_coli_HVH_122_4-6851606_V1	Escherichia coli HVH 122 (4-6851606)
RS_GCF_000457815.1	d__Bacteria;p__Proteobacteria;c__Gammaproteobacteria;o__Enterobacterales;f__Enterobacteriaceae;g__Escherichia;s__Escherichia coli	Esch_coli_HVH_125_4-2634716_V1	Escherichia coli HVH 125 (4-2634716)
RS_GCF_000457835.1	d__Bacteria;p__Proteobacteria;c__Gammaproteobacteria;o__Enterobacterales;f__Enterobacteriaceae;g__Escherichia;s__Escherichia coli	Esch_coli_HVH_126_4-6034225_V1	Escherichia coli HVH 126 (4-6034225)
RS_GCF_000457855.1	d__Bacteria;p__Proteobacteria;c__Gammaproteobacteria;o__Enterobacterales;f__Enterobacteriaceae;g__Escherichia;s__Escherichia coli	Esch_coli_HVH_127_4-7303629_V1	Escherichia coli HVH 127 (4-7303629)
RS_GCF_000457875.1	d__Bacteria;p__Proteobacteria;c__Gammaproteobacteria;o__Enterobacterales;f__Enterobacteriaceae;g__Escherichia;s__Escherichia coli	Esch_coli_HVH_128_4-7030436_V1	Escherichia coli HVH 128 (4-7030436)
RS_GCF_000457895.1	d__Bacteria;p__Proteobacteria;c__Gammaproteobacteria;o__Enterobacterales;f__Enterobacteriaceae;g__Escherichia;s__Escherichia coli_D	Esch_coli_HVH_130_4-7036876_V1	Escherichia coli HVH 130 (4-7036876)
RS_GCF_000457915.1	d__Bacteria;p__Proteobacteria;c__Gammaproteobacteria;o__Enterobacterales;f__Enterobacteriaceae;g__Escherichia;s__Escherichia coli	Esch_coli_HVH_132_4-6876862_V1	Escherichia coli HVH 132 (4-6876862)
RS_GCF_000457935.1	d__Bacteria;p__Proteobacteria;c__Gammaproteobacteria;o__Enterobacterales;f__Enterobacteriaceae;g__Escherichia;s__Escherichia coli_D	Esch_coli_HVH_133_4-4466519_V1	Escherichia coli HVH 133 (4-4466519)
RS_GCF_000457955.1	d__Bacteria;p__Proteobacteria;c__Gammaproteobacteria;o__Enterobacterales;f__Enterobacteriaceae;g__Escherichia;s__Escherichia coli_D	Esch_coli_HVH_134_4-6073441_V1	Escherichia coli HVH 134 (4-6073441)
RS_GCF_000457975.1	d__Bacteria;p__Proteobacteria;c__Gammaproteobacteria;o__Enterobacterales;f__Enterobacteriaceae;g__Escherichia;s__Escherichia coli_D	Esch_coli_HVH_135_4-4449320_V1	Escherichia coli HVH 135 (4-4449320)
RS_GCF_000457995.1	d__Bacteria;p__Proteobacteria;c__Gammaproteobacteria;o__Enterobacterales;f__Enterobacteriaceae;g__Escherichia;s__Escherichia coli	Esch_coli_HVH_137_4-2124971_V1	Escherichia coli HVH 137 (4-2124971)
RS_GCF_000458015.1	d__Bacteria;p__Proteobacteria;c__Gammaproteobacteria;o__Enterobacterales;f__Enterobacteriaceae;g__Escherichia;s__Escherichia coli	Esch_coli_HVH_138_4-6066704_V1	Escherichia coli HVH 138 (4-6066704)
RS_GCF_000458035.1	d__Bacteria;p__Proteobacteria;c__Gammaproteobacteria;o__Enterobacterales;f__Enterobacteriaceae;g__Escherichia;s__Escherichia flexneri	Esch_coli_HVH_139_4-3192644_V1	Escherichia coli HVH 139 (4-3192644)
RS_GCF_000458055.1	d__Bacteria;p__Proteobacteria;c__Gammaproteobacteria;o__Enterobacterales;f__Enterobacteriaceae;g__Escherichia;s__Escherichia coli_D	Esch_coli_HVH_140_4-5894387_V1	Escherichia coli HVH 140 (4-5894387)
RS_GCF_000458075.1	d__Bacteria;p__Proteobacteria;c__Gammaproteobacteria;o__Enterobacterales;f__Enterobacteriaceae;g__Escherichia;s__Escherichia coli	Esch_coli_HVH_141_4-5995973_V1	Escherichia coli HVH 141 (4-5995973)
RS_GCF_000458095.1	d__Bacteria;p__Proteobacteria;c__Gammaproteobacteria;o__Enterobacterales;f__Enterobacteriaceae;g__Escherichia;s__Escherichia coli	Esch_coli_HVH_142_4-5627451_V1	Escherichia coli HVH 142 (4-5627451)
RS_GCF_000458115.1	d__Bacteria;p__Proteobacteria;c__Gammaproteobacteria;o__Enterobacterales;f__Enterobacteriaceae;g__Escherichia;s__Escherichia coli	Esch_coli_HVH_143_4-5674999_V1	Escherichia coli HVH 143 (4-5674999)
RS_GCF_000458135.1	d__Bacteria;p__Proteobacteria;c__Gammaproteobacteria;o__Enterobacterales;f__Enterobacteriaceae;g__Escherichia;s__Escherichia coli	Esch_coli_HVH_144_4-4451937_V1	Escherichia coli HVH 144 (4-4451937)
RS_GCF_000458155.1	d__Bacteria;p__Proteobacteria;c__Gammaproteobacteria;o__Enterobacterales;f__Enterobacteriaceae;g__Escherichia;s__Escherichia coli_D	Esch_coli_HVH_145_4-5672112_V1	Escherichia coli HVH 145 (4-5672112)
RS_GCF_000458175.1	d__Bacteria;p__Proteobacteria;c__Gammaproteobacteria;o__Enterobacterales;f__Enterobacteriaceae;g__Escherichia;s__Escherichia coli	Esch_coli_HVH_146_4-3189767_V1	Escherichia coli HVH 146 (4-3189767)
RS_GCF_000458195.1	d__Bacteria;p__Proteobacteria;c__Gammaproteobacteria;o__Enterobacterales;f__Enterobacteriaceae;g__Escherichia;s__Escherichia flexneri	Esch_coli_HVH_147_4-5893887_V1	Escherichia coli HVH 147 (4-5893887)
RS_GCF_000458215.1	d__Bacteria;p__Proteobacteria;c__Gammaproteobacteria;o__Enterobacterales;f__Enterobacteriaceae;g__Escherichia;s__Escherichia coli	Esch_coli_HVH_149_4-4451880_V1	Escherichia coli HVH 149 (4-4451880)
RS_GCF_000458235.1	d__Bacteria;p__Proteobacteria;c__Gammaproteobacteria;o__Enterobacterales;f__Enterobacteriaceae;g__Escherichia;s__Escherichia flexneri	Esch_coli_HVH_150_4-3258106_V1	Escherichia coli HVH 150 (4-3258106)
RS_GCF_000458255.1	d__Bacteria;p__Proteobacteria;c__Gammaproteobacteria;o__Enterobacterales;f__Enterobacteriaceae;g__Escherichia;s__Escherichia coli_D	Esch_coli_HVH_151_4-5755573_V1	Escherichia coli HVH 151 (4-5755573)
RS_GCF_000458275.1	d__Bacteria;p__Proteobacteria;c__Gammaproteobacteria;o__Enterobacterales;f__Enterobacteriaceae;g__Escherichia;s__Escherichia coli	Esch_coli_HVH_153_3-9344314_V1	Escherichia coli HVH 153 (3-9344314)
RS_GCF_000458295.1	d__Bacteria;p__Proteobacteria;c__Gammaproteobacteria;o__Enterobacterales;f__Enterobacteriaceae;g__Escherichia;s__Escherichia coli	Esch_coli_HVH_154_4-5636698_V1	Escherichia coli HVH 154 (4-5636698)
RS_GCF_000458315.1	d__Bacteria;p__Proteobacteria;c__Gammaproteobacteria;o__Enterobacterales;f__Enterobacteriaceae;g__Escherichia;s__Escherichia coli_D	Esch_coli_HVH_155_4-4509048_V1	Escherichia coli HVH 155 (4-4509048)
RS_GCF_000458335.1	d__Bacteria;p__Proteobacteria;c__Gammaproteobacteria;o__Enterobacterales;f__Enterobacteriaceae;g__Escherichia;s__Escherichia coli	Esch_coli_HVH_156_4-3206505_V1	Escherichia coli HVH 156 (4-3206505)
RS_GCF_000458355.1	d__Bacteria;p__Proteobacteria;c__Gammaproteobacteria;o__Enterobacterales;f__Enterobacteriaceae;g__Escherichia;s__Escherichia coli	Esch_coli_HVH_157_4-3406229_V1	Escherichia coli HVH 157 (4-3406229)
RS_GCF_000458375.1	d__Bacteria;p__Proteobacteria;c__Gammaproteobacteria;o__Enterobacterales;f__Enterobacteriaceae;g__Escherichia;s__Escherichia coli	Esch_coli_HVH_158_4-3224287_V1	Escherichia coli HVH 158 (4-3224287)
RS_GCF_000458395.1	d__Bacteria;p__Proteobacteria;c__Gammaproteobacteria;o__Enterobacterales;f__Enterobacteriaceae;g__Escherichia;s__Escherichia coli	Esch_coli_HVH_159_4-5818141_V1	Escherichia coli HVH 159 (4-5818141)
RS_GCF_000458415.1	d__Bacteria;p__Proteobacteria;c__Gammaproteobacteria;o__Enterobacterales;f__Enterobacteriaceae;g__Escherichia;s__Escherichia coli	Esch_coli_HVH_160_4-5695937_V1	Escherichia coli HVH 160 (4-5695937)
RS_GCF_000458435.1	d__Bacteria;p__Proteobacteria;c__Gammaproteobacteria;o__Enterobacterales;f__Enterobacteriaceae;g__Escherichia;s__Escherichia coli	Esch_coli_HVH_161_4-3119890_V1	Escherichia coli HVH 161 (4-3119890)
RS_GCF_000458455.1	d__Bacteria;p__Proteobacteria;c__Gammaproteobacteria;o__Enterobacterales;f__Enterobacteriaceae;g__Escherichia;s__Escherichia coli	Esch_coli_HVH_162_4-5627982_V1	Escherichia coli HVH 162 (4-5627982)
RS_GCF_000458475.1	d__Bacteria;p__Proteobacteria;c__Gammaproteobacteria;o__Enterobacterales;f__Enterobacteriaceae;g__Escherichia;s__Escherichia coli_D	Esch_coli_HVH_163_4-4697553_V1	Escherichia coli HVH 163 (4-4697553)
RS_GCF_000458495.1	d__Bacteria;p__Proteobacteria;c__Gammaproteobacteria;o__Enterobacterales;f__Enterobacteriaceae;g__Escherichia;s__Escherichia flexneri	Esch_coli_HVH_164_4-5953081_V1	Escherichia coli HVH 164 (4-5953081)
RS_GCF_000458515.1	d__Bacteria;p__Proteobacteria;c__Gammaproteobacteria;o__Enterobacterales;f__Enterobacteriaceae;g__Escherichia;s__Escherichia coli_D	Esch_coli_HVH_167_4-6073565_V1	Escherichia coli HVH 167 (4-6073565)
RS_GCF_000458535.1	d__Bacteria;p__Proteobacteria;c__Gammaproteobacteria;o__Enterobacterales;f__Enterobacteriaceae;g__Escherichia;s__Escherichia coli	Esch_coli_HVH_169_4-1075578_V1	Escherichia coli HVH 169 (4-1075578)
[truncated: 28,084 more rows]

## Sheet: List of genomes Cronobacter
Cronobacter Clinical	Cronobacter Environmental
GCF_001971405.1	GCF_002977895.1
GCF_001971445.1	GCF_002977855.1
GCF_001971375.1	GCF_001972245.1
GCF_001971365.1	GCF_002977835.1
[truncated: 263 more rows]

## Sheet: List of genomes Klebsiella
Klebsiella clinical	Klebsiella Environmental
[truncated: 362 more rows]
